# Supplementary material for: A contextual ICT model to explain adoption of mobile applications in developing countries: A case study of Tunisia
Source: PLoS One. 2023 Oct 26;18(10):e0287219. doi: 10.1371/journal.pone.0287219 (PMC10602327; doi:10.1371/journal.pone.0287219)
Supplement: S1 File — (XLSX) [file pone.0287219.s002.xlsx]

## Sheet: Data-Set
1. Interviewee information																								2.SMS Informations															3. Information Short number (150 millimes per SMS) (October 2019-Dec2020)
1.1 Interviewee ID	1.1 Date of interview (dd/mm/yy)	1.2 Enumerator identifier	1.2 Survey reference number	1.3 Type of phone (smart phone, other)	1.3 Do you have a family member with a smartphon e?	1.4.1 Village	1.4.2 Towns	1.4.3 District	1.5 Gender	1.6 Main occupation	1.6 Number hectares :	1.6 Number of animals :	1.7 Age	1.8 Education level	1.9 Membership to an association	1.10 Income level annual (RA)	1.11 Distance from local market	1.12 Main source of informatio n: neighbours /friends	1.12 Main source of information: farmers	1.12 Main source of information: extension workers	1.12 Main source of information: local market	1.12 Main source of information: TV/Radio	1.12 Main source of information: Social media /SMS	2.1How long have you been receiving SMS sent by extension services?	2.2 How often ?	2.3 Have you had any problems receiving SMS messages?	if yes	2.4 Have you read these text messages ?	if 3 and 4 why?	2.5 Are these SMS messages useful?	2.6 Have you learned anything from these text messages ?	2.7 Do you keep SMS messages as reference information (yes / no)?	2.8 How widely is this information used?	2.9 Is this technology relevant	2.10 The Are the messages arriving at the right time?	2.11 Are you prepared t o pay 30 millimes per SMS to continue receiving informatio n on the technical package once the project has ended?	if not, why not?	2.12 What are your recommendations	3.1 Do you know this short number 85270 for agricultural prices	3.2 Have you received sufficient training in the use of this short number?	3.3 Do you know the advantag es of this number?	3.4 Have you used this short number?	3.4 Have you used this freephone number if no	3.5 Frequency of use?	3.6 For which product did you use it?	3.7 In which areas have you used it?	3.8 Has it saved you money?	3.9 Is this technology relevant	3.10 What are your recommendations?
1	2021-04-19	1	GI/N/1	0	1	1	1	1	1	1	3	20	AG1	3	0	2	2	4	4	2	4	4	2	2020	1	1	3	3	1	2	3	1	5	3	1	0	14	64	0	0	0	/	/	/	/	/	/	/	1
2	2021-04-19	1	GI/N/2	0	0	2	1	1	1	1	8	0	AG2	3	0	3	5	5	5	1	2	1	1	2020	1	1	1	4	1	1	3	0	6	1	1	0	11	3	0	0	0	/	/	/	/	/	/	/	2
3	2021-04-19	1	GI/N/3	1	0	3	1	1	1	1	10	19	AG3	5	0	4	3	1	1	1	3	3	5	2020	1	0	/	3	1	2	4	1	5	4	1	1	/	26	0	0	0	/	/	/	/	/	/	/	2
4	2021-04-19	1	GI/N/4	1	0	3	1	1	1	1	2	0	AG4	5	0	1	0	4	1	3	3	1	5	2020	1	0	/	4	1	1	4	0	6	1	1	0	6	50	0	0	0	/	/	/	/	/	/	/	1
5	2021-04-19	1	GI/N/5	0	1	4	1	1	1	1	31	0	AG5	4	0	4	5	2	5	1	2	1	1	2020	1	0	/	4	1	1	4	0	6	1	1	0	10	50	0	0	0	/	/	/	/	/	/	/	1
6	2021-04-19	1	GI/N/6	1	0	2	1	1	0	1	1	0	AG6	5	0	1	0	2	2	1	5	2	4	2020	1	0	/	3	5	1	4	0	6	2	1	0	10	4	0	0	0	/	/	/	/	/	/	/	1
7	2021-04-19	1	GI/N/7	0	0	4	1	1	0	1	20	0	AG7	3	0	4	5	3	5	2	4	1	1	2020	1	0	/	3	3	2	4	1	4	3	2	0	6	50	0	0	0	/	/	/	/	/	/	/	1
8	2021-04-19	1	GI/N/8	1	1	5	1	1	1	1	3	0	AG8	4	0	1	5	2	1	1	2	1	4	2020	1	0	/	3	5	1	4	0	6	1	1	0	10	50	0	0	0	/	/	/	/	/	/	/	1
9	2021-04-19	1	GI/N/9	0	0	2	1	1	1	1	10	0	AG9	5	0	3	3	3	3	2	2	4	2	2020	1	0	/	2	/	1	2	1	3	4	3	1	/	26	0	0	0	/	/	/	/	/	/	/	2
10	2021-04-19	1	GI/N/10	0	0	6	1	1	1	1	1	0	AG10	4	0	1	3	2	4	3	3	1	1	2020	1	1	3	3	6	1	4	0	6	1	1	0	10	50	0	0	0	/	/	/	/	/	/	/	1
11	2021-04-19	1	GI/N/11	1	1	6	1	1	1	1	5	13	AG11	5	0	1	0	1	1	1	2	2	4	2020	1	0	/	3	/	1	4	1	4	4	1	0	6	50	0	0	0	/	/	/	/	/	/	/	1
12	2021-04-20	1	GI/N/12	1	0	4	1	1	1	1	4	80	AG12	3	0	1	0	3	3	1	3	1	3	2020	1	0	/	3	5	1	4	0	6	2	1	0	6	50	0	0	0	/	/	/	/	/	/	/	1
13	2021-04-20	1	GI/N/13	0	0	4	1	1	1	1	6	30	AG13	4	0	2	5	1	3	1	4	1	1	2020	1	0	/	3	5	2	4	1	5	4	2	1	/	26	0	0	0	/	/	/	/	/	/	/	1
14	2021-04-20	1	GI/N/14	0	0	2	1	1	1	1	5	0	AG14	1	0	1	5	5	5	1	3	1	1	2020	1	1	3	3	5	1	4	0	6	1	1	0	10	50	0	0	0	/	/	/	/	/	/	/	1
15	2021-04-20	1	GI/N/15	0	0	7	1	1	1	1	16	25	AG15	3	0	3	3	2	5	1	4	1	1	2020	1	0	/	4	5	1	4	0	6	1	1	0	6	50	0	0	0	/	/	/	/	/	/	/	1
16	2021-04-20	1	GI/N/16	1	1	3	1	1	1	1	2	26	AG16	3	0	1	4	4	1	1	4	5	1	2020	1	0	/	2	5	1	3	1	3	5	2	0	6	50	0	0	0	/	/	/	/	/	/	/	1
17	2021-04-20	1	GI/N/17	0	0	9	1	1	1	1	6	0	AG17	3	0	1	0	4	4	1	4	1	1	2020	1	0	/	3	5	1	4	1	4	3	2	0	6	50	0	0	0	/	/	/	/	/	/	/	1
18	2021-04-20	1	GI/N/18	0	0	4	1	1	1	1	8	0	AG18	3	0	1	0	3	5	1	3	2	1	2020	1	0	/	4	5	1	4	0	6	1	1	0	10	4	0	0	0	/	/	/	/	/	/	/	1
19	2021-04-20	1	GI/N/19	0	0	4	1	1	1	1	3	10	AG19	3	0	1	0	1	5	2	4	3	1	2020	1	1	3	3	/	1	4	0	6	1	1	0	6	50	0	0	0	/	/	/	/	/	/	/	1
20	2021-04-20	1	GI/N/20	0	1	4	1	1	1	1	3	0	AG20	3	0	1	3	4	5	1	2	1	3	2020	1	0	/	2	6	1	3	1	2	4	4	0	6	50	0	0	0	/	/	/	/	/	/	/	1
21	2021-04-21	1	GI/N/21	1	0	7	1	1	1	1	3	0	AG21	3	0	1	4	4	2	1	4	3	3	2020	1	1	3	3	/	1	4	0	6	1	1	0	6	50	0	0	0	/	/	/	/	/	/	/	1
22	2021-04-21	1	GI/N/22	0	1	9	1	1	1	1	5	30	AG22	3	0	2	3	4	5	1	4	1	1	2020	1	0	/	3	/	2	4	1	4	3	1	1	/	26	0	0	0	/	/	/	/	/	/	/	1
23	2021-04-21	1	GI/N/23	0	0	7	1	1	1	1	3	0	AG23	3	0	1	5	4	5	1	3	2	1	2020	1	0	/	3	6	1	4	1	5	4	1	0	6	50	0	0	0	/	/	/	/	/	/	/	1
24	2021-04-21	1	GI/N/24	1	0	1	1	1	1	1	3	153	AG24	3	0	1	3	4	3	2	4	1	2	2020	1	0	/	2	/	3	2	1	3	5	3	0	10	50	0	0	0	/	/	/	/	/	/	/	1
25	2021-04-21	1	GI/N/25	0	1	9	1	1	1	1	4	0	AG25	3	0	1	4	3	5	1	2	1	4	2020	1	0	/	3	5	1	4	0	6	2	1	0	6	50	0	0	0	/	/	/	/	/	/	/	1
26	2021-04-21	1	GI/N/26	0	0	10	1	1	1	1	2	10	AG26	3	0	1	3	4	2	3	4	1	1	2020	1	0	/	3	/	1	4	1	4	3	2	0	10	50	0	0	0	/	/	/	/	/	/	/	1
27	2021-04-21	1	GI/N/27	0	0	12	1	1	1	1	5	15	AG27	3	0	1	4	3	5	1	4	1	1	2020	1	0	/	3	5	1	4	0	6	1	1	0	6	50	0	0	0	/	/	/	/	/	/	/	1
28	2021-04-21	1	GI/N/28	0	0	8	1	1	1	1	3	150	AG28	3	0	3	3	1	5	1	4	1	1	2020	1	1	3	3	6	1	4	0	6	1	1	0	10	50	0	0	0	/	/	/	/	/	/	/	1
29	2021-04-21	1	GI/N/29	1	1	1	1	1	1	1	2	0	AG29	3	0	1	3	4	5	1	4	2	1	2020	1	0	/	2	/	2	3	1	4	4	1	0	6	50	0	0	0	/	/	/	/	/	/	/	1
30	2021-04-21	1	GI/N/30	0	0	1	1	1	1	1	5	0	AG30	3	0	1	3	2	5	1	4	1	1	2020	1	0	/	3	1	2	4	1	5	4	1	0	6	50	0	0	0	/	/	/	/	/	/	/	1
31	2021-04-21	1	GI/N/31	0	0	10	1	1	1	1	4	29	AG31	3	0	2	3	3	4	2	4	1	1	2020	1	0	/	2	/	1	3	1	3	4	2	1	/	26	0	0	0	/	/	/	/	/	/	/	1
32	2021-04-21	1	GI/N/32	1	0	11	1	1	1	1	1	2	AG32	3	0	1	4	4	5	1	2	1	2	2020	1	0	/	3	1	1	4	1	4	3	1	1	/	26	0	0	0	/	/	/	/	/	/	/	2
33	2021-04-22	1	GI/N/33	0	0	4	1	1	1	1	2	0	AG33	3	0	1	3	4	4	1	2	1	1	2020	1	1	3	3	6	1	4	0	6	1	1	0	6	50	0	0	0	/	/	/	/	/	/	/	1
34	2021-04-22	1	GI/N/34	0	1	4	1	1	1	1	4	13	AG34	3	0	2	0	3	5	1	4	2	1	2020	1	0	/	2	/	3	3	1	5	5	3	0	6	26	0	0	0	/	/	/	/	/	/	/	1
35	2021-04-22	1	GI/N/35	0	0	5	1	1	1	1	35	189	AG35	3	0	3	5	4	5	1	4	1	1	2020	1	0	/	3	5	1	4	0	6	2	1	0	6	26	0	0	0	/	/	/	/	/	/	/	1
36	2021-04-22	1	GI/N/36	0	1	12	1	1	1	1	3	0	AG36	4	0	1	2	1	2	1	5	2	1	2020	1	0	/	3	1	1	4	1	5	3	2	0	10	50	0	0	0	/	/	/	/	/	/	/	1
37	2021-04-22	1	GI/N/37	1	1	2	1	1	1	1	10	6	AG37	3	0	1	4	1	3	1	3	1	3	2020	1	0	/	2	/	1	2	1	3	4	4	1	/	26	0	0	0	/	/	/	/	/	/	/	1
38	2021-04-22	1	GI/N/38	1	1	2	1	1	1	1	3	0	AG38	4	0	1	3	1	2	1	1	2	3	2020	1	1	3	3	6	1	4	0	6	1	1	0	6	50	0	0	0	/	/	/	/	/	/	/	1
39	2021-04-22	1	GI/N/39	0	1	8	1	1	1	1	20	122	AG39	4	0	4	20	5	5	1	3	2	1	2020	1	0	/	3	1	1	4	0	5	2	1	0	6	50	0	0	0	/	/	/	/	/	/	/	1
40	2021-04-22	1	GI/N/40	0	1	7	1	1	1	1	10	80	AG40	3	0	4	4	4	4	1	5	1	1	2020	1	0	/	4	5	1	4	0	6	2	1	0	10	50	0	0	0	/	/	/	/	/	/	/	1
41	2021-04-22	1	GI/N/41	0	1	7	1	1	1	1	14	0	AG41	3	0	2	4	3	3	1	5	1	1	2020	1	0	/	4	5	1	4	0	6	1	1	0	6	26	0	0	0	/	/	/	/	/	/	/	1
42	2021-04-22	1	GI/N/42	1	1	13	1	1	1	6	5	54	AG42	5	0	2	5	4	3	1	2	1	5	2020	1	0	/	3	5	1	4	0	6	1	1	0	6	50	0	0	0	/	/	/	/	/	/	/	1
43	2021-04-25	1	GI/N/43	0	0	11	1	1	1	1	10	30	AG43	4	0	2	3	4	5	1	2	1	1	2020	1	1	3	3	6	1	4	0	4	3	1	0	10	4	0	0	0	/	/	/	/	/	/	/	1
44	2021-04-25	1	GI/N/44	0	1	4	1	1	1	1	20	0	AG44	3	0	2	0	4	4	1	3	1	1	2020	1	0	/	3	5	1	4	0	6	2	1	0	6	4	0	0	0	/	/	/	/	/	/	/	1
45	2021-04-25	1	GI/N/45	1	0	2	1	1	1	1	10	0	AG45	4	0	2	4	3	2	1	1	2	4	2020	1	0	/	3	5	1	4	0	6	1	1	0	6	26	0	0	0	/	/	/	/	/	/	/	1
46	2021-04-25	1	GI/N/46	1	1	9	1	1	1	6	167	0	AG46	5	0	3	3	4	4	1	4	3	5	2020	1	0	/	2	/	3	2	1	3	4	2	0	6	4	0	0	0	/	/	/	/	/	/	/	1
47	2021-04-27	1	GI/N/47	0	1	4	1	1	1	6	25	0	AG47	3	0	2	1	4	5	1	2	1	1	2020	1	0	/	3	1	2	4	1	4	3	1	0	6	4	0	0	0	/	/	/	/	/	/	/	1
48	2021-04-27	1	GI/N/48	0	1	4	1	1	1	1	20	44	AG48	3	0	3	1	5	4	1	4	1	1	2020	1	1	3	3	1	1	4	0	6	1	1	1	/	4	0	0	0	/	/	/	/	/	/	/	2
49	2021-04-23	1	GI/SB/49	0	0	14	4	2	1	1	10	5	AG49	3	0	1	6	3	3	1	5	1	1	2020	5	0	/	2	/	2	3	1	4	2	1	0	15	4	0	0	0	/	/	/	/	/	/	/	1
50	2021-04-23	1	GI/SB/50	1	1	15	4	2	1	6	10	0	AG50	5	0	1	0	5	1	3	1	1	5	2020	4	0	/	2	/	3	3	1	2	3	3	1	/	4	0	0	0	/	/	/	/	/	/	/	1
51	2021-04-23	1	GI/SB/51	1	0	15	4	2	1	1	20	0	AG51	4	0	2	0	1	1	1	2	2	4	2020	3	0	/	2	/	3	3	1	4	1	5	0	11	50	0	0	0	/	/	/	/	/	/	/	1
52	2021-04-23	1	GI/SB/52	1	1	16	4	2	1	7	30	0	AG52	5	0	2	100	5	1	4	1	1	5	2020	5	0	/	2	/	3	3	1	5	2	3	0	10	66	0	0	0	/	/	/	/	/	/	/	1
53	2021-04-23	1	GI/SB/53	0	0	17	4	2	1	1	12	0	AG53	4	0	1	5	5	2	1	4	1	1	2020	5	1	2	3	5	1	4	0	6	1	1	0	10	50	0	0	0	/	/	/	/	/	/	/	1
54	2021-04-23	1	GI/SB/54	0	0	17	4	2	1	1	2	8	AG54	3	0	1	5	5	3	1	5	1	1	2020	5	0	/	1	/	2	4	1	4	5	3	1	/	61	0	0	0	/	/	/	/	/	/	/	2
55	2021-04-24	1	GI/SB/55	0	0	15	4	2	1	1	1.5	0	AG55	3	0	1	0	3	5	1	4	1	1	2020	3	0	/	1	/	3	1	1	3	1	5	0	10	50	0	0	0	/	/	/	/	/	/	/	1
56	2021-04-24	1	GI/SB/56	0	1	15	4	2	1	1	3	15	AG56	4	0	1	0	3	4	1	4	1	1	2020	5	0	/	1	/	1	3	1	6	2	4	0	6	50	0	0	0	/	/	/	/	/	/	/	1
57	2021-04-24	1	GI/SB/57	1	0	18	4	2	1	1	1.5	0	AG57	4	0	1	50	5	4	1	1	1	3	2020	5	1	3	2	/	1	4	0	6	1	1	0	11	48	0	0	0	/	/	/	/	/	/	/	1
58	2021-04-24	1	GI/SB/58	0	1	15	4	2	1	1	2	20	AG58	4	0	2	0	3	4	1	4	1	1	2020	5	0	/	1	/	2	3	1	4	2	5	0	6	61	0	0	0	/	/	/	/	/	/	/	1
59	2021-04-24	1	GI/SB/59	0	0	19	4	2	1	10	20	0	AG59	5	0	1	70	3	3	1	5	1	1	2020	5	0	/	1	/	3	3	1	4	1	3	0	11	1	0	0	0	/	/	/	/	/	/	/	1
60	2021-04-26	1	GI/SB/60	0	1	17	4	2	1	5	2	0	AG60	4	0	1	5	5	3	2	3	1	1	2020	5	1	3	3	3	2	4	1	4	1	3	0	6	33	0	0	0	/	/	/	/	/	/	/	1
61	2021-04-26	1	GI/SB/61	1	1	18	4	2	1	1	1	0	AG61	4	0	1	40	2	3	1	1	1	5	2020	3	0	/	1	/	3	3	1	4	1	5	0	11	12	0	0	0	/	/	/	/	/	/	/	1
62	2021-04-26	1	GI/SB/62	1	1	18	4	2	1	1	30	43	AG62	3	0	3	40	4	5	2	4	3	4	2020	5	0	/	1	/	3	1	1	3	2	3	0	11	1	0	0	0	/	/	/	/	/	/	/	1
63	2021-04-26	1	GI/SB/63	0	1	20	4	2	1	1	20	15	AG63	4	0	3	10	4	3	1	3	1	1	2020	5	0	/	1	/	2	4	1	4	2	3	0	11	65	0	0	0	/	/	/	/	/	/	/	1
64	2021-04-26	1	GI/SB/64	1	1	20	4	2	1	1	11	11	AG64	4	0	2	10	3	4	1	1	1	2	2020	5	0	/	1	/	1	4	1	6	2	4	0	10	61	0	0	0	/	/	/	/	/	/	/	1
65	2021-04-26	1	GI/SB/65	1	1	18	4	2	1	1	30	49	AG65	3	0	2	40	4	5	1	4	1	3	2020	3	1	4	2	/	1	4	0	6	1	1	0	6	32	0	0	0	/	/	/	/	/	/	/	1
66	2021-04-26	1	GI/SB/66	0	1	21	4	2	1	1	30	100	AG66	4	0	3	3	4	1	1	1	1	1	2020	5	0	/	1	/	2	4	1	4	4	4	1	/	42	0	0	0	/	/	/	/	/	/	/	1
67	2021-04-27	1	GI/SB/67	0	1	20	4	2	1	1	29	10	AG67	3	0	3	15	2	5	1	1	1	1	2020	5	1	3	3	1	2	4	1	4	2	3	1	/	48	0	0	0	/	/	/	/	/	/	/	2
68	2021-04-27	1	GI/SB/68	1	1	22	4	2	1	1	5	20	AG68	4	0	2	2	3	4	1	2	3	1	2020	5	0	/	1	/	1	4	1	6	1	3	0	11	48	0	0	0	/	/	/	/	/	/	/	1
69	2021-04-27	1	GI/SB/69	1	0	18	4	2	1	1	7	40	AG69	3	0	2	50	4	4	1	4	2	2	2020	5	0	/	1	/	1	4	1	6	1	4	0	11	48	0	0	0	/	/	/	/	/	/	/	1
70	2021-04-27	1	GI/SB/70	0	0	15	4	2	1	1	2	0	AG70	3	0	1	0	4	5	1	4	1	1	2020	3	0	/	1	/	1	4	1	6	2	5	0	4	50	0	0	0	/	/	/	/	/	/	/	1
71	2021-04-27	1	GI/SB/71	1	0	21	4	2	1	1	1.5	0	AG71	5	0	1	3	1	3	1	3	1	4	2020	5	0	/	1	/	1	4	1	6	2	4	0	6	63	0	0	0	/	/	/	/	/	/	/	1
72	2021-04-27	1	GI/SB/72	0	1	18	4	2	1	1	2	26	AG72	3	0	2	50	4	5	1	3	1	3	2020	5	0	/	1	/	1	4	1	6	1	3	0	6	48	0	0	0	/	/	/	/	/	/	/	1
73	2021-04-27	1	GI/SB/73	0	0	19	4	2	1	1	30	0	AG73	1	0	3	60	5	5	1	4	1	1	2020	5	0	/	1	/	1	3	1	6	1	4	0	15	50	0	0	0	/	/	/	/	/	/	/	1
74	2021-04-27	1	GI/SB/74	0	0	15	4	2	1	1	4	0	AG74	1	0	1	0	5	5	1	3	1	1	2020	5	1	3	2	/	1	4	0	6	1	1	0	15	50	0	0	0	/	/	/	/	/	/	/	1
75	2021-04-28	1	GI/SB/75	1	1	23	4	2	1	5	5	43	AG75	3	0	2	60	4	4	1	4	1	2	2020	5	0	/	1	/	2	3	1	4	1	3	0	6	21	0	0	0	/	/	/	/	/	/	/	1
76	2021-04-28	1	GI/SB/76	0	1	18	4	2	1	5	5	0	AG76	3	0	1	50	1	3	3	4	1	1	2020	5	0	/	1	/	3	2	1	4	1	3	0	10	48	0	0	0	/	/	/	/	/	/	/	1
77	2021-04-28	1	GI/SB/77	0	0	21	4	2	1	1	7	6	AG77	3	0	1	3	4	5	2	4	1	1	2020	5	0	/	1	/	5	1	1	2	4	5	1	/	33	0	0	0	/	/	/	/	/	/	/	2
78	2021-04-28	1	GI/SB/78	1	0	21	4	2	1	1	3	0	AG78	3	0	1	3	4	3	1	1	1	3	2020	5	0	/	1	/	4	2	1	2	5	3	1	/	48	0	0	0	/	/	/	/	/	/	/	1
79	2021-04-28	1	GI/SB/79	0	1	14	4	2	1	1	6	22	AG79	4	1	3	5	5	4	1	1	1	1	2020	3	0	/	1	/	1	3	1	6	1	3	0	11	33	0	0	0	/	/	/	/	/	/	/	1
80	2021-04-28	1	GI/SB/80	0	0	14	4	2	1	1	1	0	AG80	1	0	1	5	4	2	1	5	1	1	2020	5	1	3	3	5	1	4	0	6	1	1	0	15	50	0	0	0	/	/	/	/	/	/	/	1
81	2021-04-28	1	GI/SB/81	0	0	14	4	2	1	1	4	0	AG81	3	0	1	6	3	4	1	5	1	1	2020	5	0	/	2	/	2	4	1	6	1	1	0	10	50	0	0	0	/	/	/	/	/	/	/	1
82	2021-04-28	1	GI/SB/82	0	1	15	4	2	1	1	30	5	AG82	5	1	4	40	2	3	1	5	1	1	2020	5	0	/	3	1	1	4	1	6	2	1	0	10	50	0	0	0	/	/	/	/	/	/	/	1
83	2021-04-29	1	GI/SB/83	0	1	20	4	2	1	1	6	50	AG83	3	0	3	10	5	3	1	4	1	1	2020	5	0	/	1	/	1	3	1	6	2	2	0	6	23	0	0	0	/	/	/	/	/	/	/	1
84	2021-04-29	1	GI/SB/84	1	1	18	4	2	0	6	1	0	AG84	5	0	2	60	5	1	1	1	1	5	2020	5	0	/	2	/	3	2	1	5	2	3	0	8	50	0	0	0	/	/	/	/	/	/	/	1
85	2021-04-29	1	GI/SB/85	0	1	15	4	2	1	1	4	16	AG85	1	0	2	40	5	4	1	1	1	1	2020	5	0	/	1	/	2	3	1	4	2	3	0	15	50	0	0	0	/	/	/	/	/	/	/	1
86	2021-04-29	1	GI/SB/86	0	1	18	4	2	1	1	3.5	3	AG86	3	0	1	55	4	5	1	1	1	1	2020	5	0	/	1	/	2	3	1	4	2	3	0	6	48	0	0	0	/	/	/	/	/	/	/	1
87	2021-04-29	1	GI/SB/87	0	1	21	4	2	1	1	4	21	AG87	3	0	1	3	3	4	2	2	1	1	2020	5	0	/	1	/	3	1	1	2	4	4	1	/	34	0	0	0	/	/	/	/	/	/	/	1
88	2021-04-29	1	GI/SB/88	1	1	18	4	2	1	1	10	0	AG88	3	0	1	60	5	5	1	1	1	1	2020	5	0	/	1	/	3	2	1	5	2	3	0	5	35	0	0	0	/	/	/	/	/	/	/	1
89	2021-04-29	1	GI/SB/89	0	0	21	4	2	1	1	10	0	AG89	1	0	1	3	4	3	2	2	1	1	2020	3	0	/	2	/	1	4	1	6	2	1	0	15	50	0	0	0	/	/	/	/	/	/	/	1
90	2021-04-29	1	GI/SB/90	0	0	18	4	2	1	1	1.5	11	AG90	3	0	1	50	3	4	2	2	1	1	2020	5	1	4	3	1	1	4	0	6	1	1	0	6	38	0	0	0	/	/	/	/	/	/	/	1
91	2021-04-29	1	GI/SB/91	1	0	18	4	2	1	1	2	0	AG91	4	0	1	30	3	3	1	4	2	4	2020	5	0	/	1	/	3	1	1	3	3	3	1	/	50	0	0	0	/	/	/	/	/	/	/	2
92	2021-04-30	1	GI/SB/92	0	1	18	4	2	1	1	7	0	AG92	3	1	2	50	2	3	1	5	1	1	2020	5	0	/	2	/	2	3	1	3	3	3	1	/	48	0	0	0	/	/	/	/	/	/	/	1
93	2021-04-30	1	GI/SB/93	0	1	15	4	2	1	1	0.5	0	AG93	3	0	1	3	3	4	1	5	1	1	2020	5	0	/	1	/	4	1	1	3	2	4	0	8	22	0	0	0	/	/	/	/	/	/	/	1
94	2021-04-30	1	GI/SB/94	1	1	15	4	2	1	1	5	32	AG94	3	0	1	2	1	4	1	3	2	5	2020	5	0	/	1	/	5	2	1	1	5	3	1	/	48	0	0	0	/	/	/	/	/	/	/	2
95	2021-04-30	1	GI/SB/95	0	0	15	4	2	1	1	4	0	AG95	4	0	1	1	5	4	1	4	1	1	2020	5	0	/	2	/	2	4	1	4	2	1	0	11	33	0	0	0	/	/	/	/	/	/	/	1
96	2021-04-30	1	GI/SB/96	0	1	24	4	2	1	1	7	0	AG96	3	0	1	70	4	5	1	3	1	1	2020	5	0	/	1	/	3	2	1	4	2	3	0	10	1	0	0	0	/	/	/	/	/	/	/	1
97	2021-04-30	1	GI/SB/97	0	0	21	4	2	1	1	4	34	AG97	3	0	2	3	4	5	1	3	1	1	2020	5	0	/	3	5	1	4	1	6	2	1	0	11	49	0	0	0	/	/	/	/	/	/	/	1
98	2021-04-30	1	GI/SB/98	1	1	19	4	2	1	9	2	0	AG98	4	0	1	80	1	3	1	4	1	5	2020	5	0	/	2	/	2	3	1	6	2	1	0	8	50	0	0	0	/	/	/	/	/	/	/	1
99	2021-04-30	1	GI/SB/99	0	0	19	4	2	1	1	10	84	AG99	3	0	3	50	3	4	1	5	1	1	2020	5	0	/	1	/	2	3	1	4	2	4	0	10	20	0	0	0	/	/	/	/	/	/	/	1
100	2021-04-30	1	GI/SB/100	0	1	16	4	2	1	1	10	0	AG100	4	1	2	100	1	3	1	5	1	1	2020	5	0	/	2	/	3	2	1	2	4	5	1	/	48	0	0	0	/	/	/	/	/	/	/	2
101	2021-05-03	1	GI/SB/101	0	1	18	4	2	1	1	1	0	AG101	4	0	1	50	1	4	1	4	1	1	2020	5	0	/	1	/	4	1	1	2	3	3	1	/	19	0	0	0	/	/	/	/	/	/	/	1
102	2021-05-03	1	GI/SB/102	0	1	14	4	2	1	1	5	0	AG102	4	0	1	5	1	5	1	3	1	1	2020	5	1	3	3	5	1	4	0	6	1	1	0	6	48	0	0	0	/	/	/	/	/	/	/	1
103	2021-05-03	1	GI/SB/103	0	0	14	4	2	1	1	5	9	AG103	3	0	2	4	1	5	1	3	1	1	2020	5	0	/	2	/	3	2	1	5	2	3	0	8	48	0	0	0	/	/	/	/	/	/	/	1
104	2021-05-03	1	GI/SB/104	0	1	21	4	2	1	1	2.7	0	AG104	1	0	1	3	3	5	1	3	1	1	2020	5	0	/	1	/	3	2	1	4	2	3	0	15	48	0	0	0	/	/	/	/	/	/	/	1
105	2021-05-03	1	GI/SB/105	1	1	16	4	2	1	1	5	0	AG105	5	1	2	120	2	3	1	4	1	3	2020	5	0	/	2	/	3	3	1	4	2	4	0	11	5	0	0	0	/	/	/	/	/	/	/	1
106	2021-05-03	1	GI/SB/106	0	0	16	4	2	1	1	3	10	AG106	3	0	1	100	2	4	1	5	1	1	2020	5	0	/	1	/	2	3	1	4	2	1	0	6	50	0	0	0	/	/	/	/	/	/	/	1
107	2021-05-03	1	GI/SB/107	0	0	16	4	2	1	1	2	8	AG107	1	0	2	100	5	4	1	5	1	1	2020	5	0	/	2	/	4	2	1	2	4	3	0	15	50	0	0	0	/	/	/	/	/	/	/	1
108	2021-05-03	1	GI/SB/108	0	0	19	4	2	1	1	1.5	10	AG108	3	0	2	60	1	3	1	4	1	1	2020	5	1	4	2	/	3	3	0	6	1	3	0	10	50	0	0	0	/	/	/	/	/	/	/	1
109	2021-05-03	1	GI/SB/109	0	0	19	4	2	1	1	20	50	AG109	3	0	4	50	5	4	1	5	1	1	2020	5	0	/	1	/	2	3	1	4	2	2	0	8	48	0	0	0	/	/	/	/	/	/	/	1
110	2021-05-04	1	GI/SB/110	0	0	21	4	2	1	1	0.5	5	AG110	3	0	2	3	5	4	1	4	1	1	2020	5	0	/	2	/	1	4	1	6	2	1	0	10	23	0	0	0	/	/	/	/	/	/	/	1
111	2021-05-04	1	GI/SB/111	0	0	21	4	2	1	1	7	30	AG111	3	0	3	3	4	4	1	4	1	1	2020	5	0	/	3	5	1	4	1	6	1	1	0	6	23	0	0	0	/	/	/	/	/	/	/	1
112	2021-05-04	1	GI/SB/112	0	0	26	4	2	1	1	17	0	AG112	5	0	3	60	4	4	1	5	1	1	2020	5	0	/	2	/	1	4	1	6	1	1	0	11	23	0	0	0	/	/	/	/	/	/	/	1
113	2021-05-04	1	GI/SB/113	1	0	27	4	2	1	1	25	130	AG113	3	0	4	100	2	4	1	5	1	3	2020	5	0	/	1	/	2	4	1	6	2	1	0	10	7	0	0	0	/	/	/	/	/	/	/	1
114	2021-05-04	1	GI/SB/114	1	0	23	4	2	1	1	10	3	AG114	4	0	3	60	1	4	1	3	1	2	2020	5	1	3	3	1	1	3	0	6	1	1	0	10	37	0	0	0	/	/	/	/	/	/	/	1
115	2021-05-04	1	GI/SB/115	1	0	21	4	2	1	1	3	300	AG115	4	0	4	3	3	1	1	4	1	5	2020	5	0	/	2	/	1	4	1	6	2	1	0	11	23	0	0	0	/	/	/	/	/	/	/	1
116	2021-05-04	1	GI/SB/116	1	0	29	4	2	1	1	20	17	AG116	4	0	4	30	4	3	1	4	1	4	2020	5	0	/	2	/	2	4	1	4	3	1	1	/	36	0	0	0	/	/	/	/	/	/	/	1
117	2021-05-04	1	GI/SB/117	1	1	18	4	2	1	1	3	0	AG117	4	0	1	60	2	4	1	5	1	3	2020	5	0	/	3	5	1	4	1	6	2	1	0	11	36	0	0	0	/	/	/	/	/	/	/	1
118	2021-05-04	1	GI/SB/118	1	1	18	4	2	1	1	10	60	AG118	4	0	4	50	1	5	1	4	1	2	2020	5	0	/	2	/	3	3	1	2	4	3	1	/	23	0	0	0	/	/	/	/	/	/	/	1
119	2021-05-05	1	GI/SB/119	0	1	18	4	2	1	1	5	4	AG119	3	0	2	60	3	5	1	3	1	1	2020	5	0	/	2	/	1	4	1	6	2	1	0	11	23	0	0	0	/	/	/	/	/	/	/	1
120	2021-05-05	1	GI/SB/120	1	1	18	4	2	1	6	2	0	AG120	5	0	3	60	1	4	2	5	1	2	2020	5	1	4	3	5	2	4	0	4	2	3	0	6	24	0	0	0	/	/	/	/	/	/	/	1
121	2021-05-05	1	GI/SB/121	0	1	19	4	2	1	1	7	80	AG121	3	0	4	50	2	5	1	2	1	1	2020	5	0	/	1	/	3	2	1	5	2	3	0	10	50	0	0	0	/	/	/	/	/	/	/	1
122	2021-05-05	1	GI/SB/122	1	0	30	4	2	1	1	20	0	AG122	4	0	2	13	2	4	1	1	1	4	2020	5	0	/	2	/	1	4	1	6	2	1	0	11	62	0	0	0	/	/	/	/	/	/	/	1
123	2021-05-05	1	GI/SB/123	0	1	30	4	2	1	1	0.5	0	AG123	3	0	1	15	4	5	1	1	1	1	2020	5	0	/	3	5	2	3	1	4	2	2	0	8	4	0	0	0	/	/	/	/	/	/	/	1
124	2021-05-05	1	GI/SB/124	1	0	15	4	2	1	1	12	0	AG124	5	0	2	0	1	5	1	1	1	4	2020	5	0	/	1	/	4	2	1	2	3	3	1	/	38	0	0	0	/	/	/	/	/	/	/	2
125	2021-05-05	1	GI/SB/125	0	0	30	4	2	1	1	2	0	AG125	1	0	1	14	4	5	1	1	1	1	2020	5	0	/	2	/	1	4	1	6	2	1	0	15	50	0	0	0	/	/	/	/	/	/	/	1
126	2021-05-05	1	GI/SB/126	1	0	7	4	2	1	1	4	0	AG126	4	0	1	3	1	5	1	1	1	5	2020	5	0	/	2	/	2	4	1	4	3	2	1	/	48	0	0	0	/	/	/	/	/	/	/	1
127	2021-05-05	1	GI/SB/127	0	0	9	4	2	1	1	2	5	AG127	4	0	2	3	5	5	1	5	1	1	2020	5	1	3	2	/	1	4	0	6	1	1	0	10	50	0	0	0	/	/	/	/	/	/	/	1
128	2021-05-05	1	GI/SB/128	0	0	1	4	2	1	1	10	120	AG128	4	0	4	3	5	5	1	5	1	1	2020	5	0	/	1	/	2	4	1	4	5	4	1	/	31	0	0	0	/	/	/	/	/	/	/	1
129	2021-05-03	1	GI/SB/129	1	0	31	4	2	1	1	1.5	50	AG129	4	0	3	52	1	4	1	1	1	5	2020	5	0	/	1	/	3	2	1	3	3	3	1	/	1	0	0	0	/	/	/	/	/	/	/	2
130	2021-05-03	1	GI/SB/130	0	1	15	4	2	1	1	6	0	AG130	1	0	2	0	3	5	1	4	1	1	2020	5	0	/	2	/	1	4	1	6	2	1	0	10	50	0	0	0	/	/	/	/	/	/	/	1
131	2021-06-04	1	GI/SB/131	0	1	20	4	2	1	1	2	2	AG131	1	0	1	20	4	5	1	4	1	1	2020	5	0	/	2	/	1	4	1	6	2	1	0	6	50	0	0	0	/	/	/	/	/	/	/	1
132	2021-06-04	1	GI/SB/132	1	1	18	4	2	0	1	2	0	AG132	5	0	1	60	1	4	1	1	1	3	2020	5	1	4	3	1	1	4	0	6	1	1	0	6	50	0	0	0	/	/	/	/	/	/	/	1
133	2021-04-24	1	GI/SB/133	1	1	20	4	2	1	1	35	53	AG133	3	0	4	10	1	3	1	2	1	1	2020	5	0	/	2	/	1	4	1	6	2	1	0	8	50	0	0	0	/	/	/	/	/	/	/	1
134	2021-04-24	1	GI/SB/134	0	0	18	4	2	1	1	4	0	AG134	3	0	1	60	5	5	1	4	1	1	2020	5	0	/	1	/	3	2	1	2	3	5	1	/	50	0	0	0	/	/	/	/	/	/	/	1
135	2021-04-24	1	GI/SB/135	0	0	17	4	2	1	1	6	0	AG135	3	0	1	5	3	5	1	4	1	1	2020	5	0	/	1	/	3	2	1	3	4	3	1	/	50	0	0	0	/	/	/	/	/	/	/	2
136	2021-05-06	1	GI/SB/136	1	0	21	4	2	1	1	9	15	AG136	4	0	2	30	1	4	1	2	1	1	2020	5	0	/	1	/	4	1	1	3	3	5	1	/	50	0	0	0	/	/	/	/	/	/	/	2
137	2021-05-06	1	GI/SB/137	0	0	21	4	2	1	1	12	20	AG137	1	0	2	30	5	5	1	4	1	1	2020	5	0	/	3	3	1	4	1	6	2	1	0	6	50	0	0	0	/	/	/	/	/	/	/	1
138	2021-05-06	1	GI/SB/138	0	0	18	4	2	1	1	2	0	AG138	4	0	1	70	3	5	1	4	1	1	2020	5	1	3	3	5	1	4	1	6	2	1	0	8	50	0	0	0	/	/	/	/	/	/	/	1
139	2021-05-06	1	GI/SB/139	0	0	16	4	2	1	1	3	21	AG139	3	0	2	70	2	5	1	4	1	1	2020	5	0	/	2	/	2	3	1	6	2	1	0	6	50	0	0	0	/	/	/	/	/	/	/	1
140	2021-06-01	1	GI/SB/140	0	0	32	4	2	1	1	1	0	AG140	3	0	1	5	4	4	1	4	1	1	2020	5	0	/	1	/	2	4	1	4	2	3	0	8	50	0	0	0	/	/	/	/	/	/	/	1
141	2021-06-01	1	GI/SB/141	0	0	19	4	2	1	1	0	40 hives	AG141	5	0	3	60	2	4	1	3	1	1	2020	5	1	4	3	5	1	4	0	6	1	1	0	10	50	0	0	0	/	/	/	/	/	/	/	1
142	2021-06-01	1	GI/SB/142	1	0	15	4	2	1	1	0	20hives	AG142	3	0	2	0	3	4	1	3	1	2	2020	5	0	/	1	/	2	4	1	6	2	4	0	8	50	0	0	0	/	/	/	/	/	/	/	1
143	2021-06-01	1	GI/SB/143	1	1	33	4	2	1	7	14	50	AG143	5	0	4	170	1	3	1	2	2	5	2020	5	0	/	2	/	2	4	1	4	2	1	0	10	50	0	0	0	/	/	/	/	/	/	/	1
144	2021-05-06	1	GI/F/144	1	1	34	6	3	1	2	14	40	AG144	5	0	4	5	2	5	1	2	3	4	2020	3	0	/	1	/	4	1	1	3	1	3	1	/	48	0	0	0	/	/	/	/	/	/	/	13
145	2021-05-06	1	GI/F/145	0	0	35	6	3	1	2	0	25 hives	AG145	4	0	3	3	4	4	1	5	1	1	2019	5	0	/	1	/	4	1	1	2	1	2	1	/	39	0	0	0	/	/	/	/	/	/	/	2
146	2021-05-06	1	GI/F/146	1	0	36	6	3	0	2	4	20 hives	AG146	5	0	2	10	3	4	1	4	1	2	2020	5	0	/	1	/	5	1	1	2	2	3	0	6	28	0	0	0	/	/	/	/	/	/	/	13
147	2021-05-06	1	GI/F/147	0	0	40	6	3	1	2	4	40 hives	AG147	3	0	3	20	2	3	1	4	1	1	4	5	0	/	1	/	5	1	1	2	1	3	0	6	48	0	0	0	/	/	/	/	/	/	/	1
148	2021-05-06	1	GI/F/148	0	0	38	6	3	1	2	30	20 hives	AG148	4	0	3	5	3	4	1	5	1	1	Do not know	3	0	/	1	/	4	2	1	2	1	4	1	/	23	0	0	0	/	/	/	/	/	/	/	13
149	2021-05-06	1	GI/F/149	1	1	39	6	3	1	2	1.5	10 hives	AG149	4	0	2	5	1	4	1	5	1	3	2020	5	0	/	1	/	4	2	1	2	1	3	1	/	8	0	0	0	/	/	/	/	/	/	/	2
150	2021-05-07	1	GI/F/150	0	1	40	6	3	1	2	1	30 hives	AG150	5	0	3	25	4	3	1	5	1	1	Do not know	3	0	/	1	/	4	2	1	3	2	3	0	6	50	0	0	0	/	/	/	/	/	/	/	1
151	2021-05-07	1	GI/F/151	0	0	41	6	3	0	2	0	100 hives	AG151	5	0	4	15	2	5	1	5	1	1	2020	5	0	/	1	/	4	2	1	2	1	5	1	/	50	0	0	0	/	/	/	/	/	/	/	2
152	2021-05-07	1	GI/F/152	0	0	41	6	3	1	2	0	50 hives	AG152	4	0	3	20	4	4	1	5	1	1	2020	5	0	/	1	/	5	2	1	2	1	3	1	/	26	0	0	0	/	/	/	/	/	/	/	13
153	2021-05-07	1	GI/F/153	1	1	42	6	3	1	2	10	15 hives	AG153	5	0	4	20	5	2	1	1	1	4	2020	3	0	/	1	/	5	2	1	2	1	3	1	/	23	0	0	0	/	/	/	/	/	/	/	1
154	2021-05-07	1	GI/F/154	1	1	34	6	3	1	2	0	20 hives	AG154	4	0	2	5	1	3	1	1	1	5	4	5	0	/	1	/	5	2	1	1	1	3	0	10	50	0	0	0	/	/	/	/	/	/	/	13
155	2021-05-08	1	GI/F/155	1	0	44	6	3	1	2	20	35 hives	AG155	4	0	2	20	3	2	1	1	1	5	Do not know	3	0	/	1	/	5	2	1	2	1	4	0	6	50	0	0	0	/	/	/	/	/	/	/	1
156	2021-05-08	1	GI/F/156	0	0	46	6	3	1	2	3	9 hives	AG156	3	0	1	20	3	5	1	3	1	1	Do not know	5	0	/	1	/	3	3	1	3	1	3	1	/	36	0	0	0	/	/	/	/	/	/	/	2
157	2021-05-08	1	GI/F/157	1	0	46	6	3	1	2	1	15 hives	AG157	5	0	2	20	1	4	1	2	3	4	2020	5	0	/	1	/	4	2	1	3	1	3	0	6	43	0	0	0	/	/	/	/	/	/	/	13
158	2021-05-10	1	GI/F/158	1	0	34	6	3	1	2	0	50 hives	AG158	4	0	3	5	2	4	1	1	1	3	2020	3	0	/	1	/	4	2	1	2	1	3	0	10	50	0	0	0	/	/	/	/	/	/	/	13
159	2021-05-10	1	GI/F/159	1	1	48	6	3	1	2	4	20 hives	AG159	5	0	2	25	5	4	1	1	1	2	2020	3	0	/	1	/	4	2	1	3	1	3	1	/	50	0	0	0	/	/	/	/	/	/	/	1
160	2021-05-10	1	GI/F/160	1	0	49	6	3	0	2	0	10 hives	AG160	5	0	1	24	3	4	1	1	1	1	2020	3	0	/	1	/	3	3	1	2	2	5	0	10	59	0	0	0	/	/	/	/	/	/	/	1
161	2021-05-10	1	GI/F/161	1	0	48	6	3	1	2	0	10 hives	AG161	4	0	1	25	4	5	1	1	2	1	Do not know	5	0	/	1	/	3	3	1	4	1	3	0	6	44	0	0	0	/	/	/	/	/	/	/	13
162	2021-05-10	1	GI/F/162	1	0	44	6	3	1	2	0	12 hives	AG162	4	0	1	3	4	4	1	1	1	1	Do not know	3	0	/	1	/	3	3	1	2	1	3	1	/	40	0	0	0	/	/	/	/	/	/	/	1
163	2021-05-17	1	GI/F/163	0	0	48	6	3	1	2	0	15 hives	AG163	5	0	1	25	4	4	1	2	1	1	2020	5	0	/	1	/	5	2	1	2	1	3	1	/	45	0	0	0	/	/	/	/	/	/	/	2
164	2021-05-17	1	GI/F/164	0	1	40	6	3	1	2	0	25 hives	AG164	4	0	2	25	2	5	1	3	1	1	2020	5	0	/	1	/	5	2	1	2	1	4	0	10	22	0	0	0	/	/	/	/	/	/	/	1
165	2021-05-17	1	GI/F/165	1	0	48	6	3	1	7	10	15 hives	AG165	5	0	1	25	5	4	1	1	1	1	2020	3	0	/	1	/	4	2	1	2	1	3	1	/	46	0	0	0	/	/	/	/	/	/	/	1
166	2021-05-20	1	GI/F/166	0	1	34	6	3	1	2	5	30 hives	AG166	4	0	2	5	4	3	1	3	1	1	2020	5	0	/	1	/	4	2	1	3	2	3	1	/	46	0	0	0	/	/	/	/	/	/	/	1
167	2021-05-20	1	GI/F/167	0	0	51	6	3	1	7	0	4 hives	AG167	5	0	1	35	3	4	1	3	1	1	2020	3	0	/	1	/	4	2	1	3	1	3	0	7	6	0	0	0	/	/	/	/	/	/	/	13
168	2021-05-20	1	GI/F/168	1	0	34	6	3	1	2	0	3 hives	AG168	5	0	1	5	3	5	1	2	1	1	2020	3	0	/	1	/	5	1	1	2	2	2	1	/	55	0	0	0	/	/	/	/	/	/	/	1
169	2021-05-21	1	GI/F/169	1	0	52	6	3	1	2	0	40 hives	AG169	5	1	2	0	3	4	1	1	2	1	2020	5	0	/	1	/	5	1	1	2	1	1	1	/	11	0	0	0	/	/	/	/	/	/	/	2
170	2021-05-21	1	GI/F/170	1	0	53	6	3	1	2	10	20 hives +26	AG170	4	0	2	35	3	5	1	2	2	1	2019	3	0	/	1	/	5	1	1	2	2	3	0	6	23	0	0	0	/	/	/	/	/	/	/	1
171	2021-05-21	1	GI/F/171	1	1	54	6	3	1	2	0	100 hives	AG171	4	0	1	5	2	4	2	1	2	2	2019	5	0	/	1	/	5	1	1	2	1	4	1	/	41	0	0	0	/	/	/	/	/	/	/	12
172	2021-05-21	1	GI/F/172	1	1	34	6	3	1	2	2	30 hives +35	AG172	4	0	2	5	1	4	1	3	1	4	2019	5	0	/	1	/	5	1	1	2	2	3	1	/	16	0	0	0	/	/	/	/	/	/	/	1
173	2021-05-21	1	GI/F/173	1	1	55	6	3	1	2	3	30 hives	AG173	3	1	2	10	3	2	1	1	1	5	2019	3	0	/	1	/	5	1	1	3	1	2	1	/	27	0	0	0	/	/	/	/	/	/	/	2
174	2021-05-21	1	GI/F/174	0	0	56	6	3	1	2	4	6	AG174	3	0	1	3	4	5	1	5	1	1	Do not know	5	0	/	1	/	5	1	1	2	2	3	0	6	23	0	0	0	/	/	/	/	/	/	/	1
175	2021-05-22	1	GI/F/175	0	0	57	6	3	1	2	8	10 hives	AG175	4	0	2	0	3	4	1	5	1	1	2020	3	0	/	1	/	5	1	1	2	1	3	1	/	25	0	0	0	/	/	/	/	/	/	/	13
176	2021-05-22	1	GI/F/176	1	1	34	6	3	1	2	0	5 hives	AG176	5	0	1	0	5	4	1	1	1	3	Do not know	5	0	/	1	/	5	1	1	2	2	3	1	/	30	0	0	0	/	/	/	/	/	/	/	2
177	2021-05-22	1	GI/F/177	0	1	48	6	3	1	2	7	45 hives + 3	AG177	3	0	4	10	5	3	1	2	1	1	4	3	0	/	1	/	4	2	1	3	1	2	1	/	16	0	0	0	/	/	/	/	/	/	/	1
178	2021-05-22	1	GI/F/178	1	1	58	6	3	1	2	0	50 hives	AG178	5	0	3	0	4	4	1	1	1	4	2019	3	0	/	1	/	4	2	1	3	1	4	1	/	30	0	0	0	/	/	/	/	/	/	/	2
179	2021-05-22	1	GI/F/179	1	0	49	6	3	1	7	0	0	AG179	5	0	3	24	3	4	1	2	1	2	2020	5	0	/	1	/	4	2	1	3	2	3	0	8	26	0	0	0	/	/	/	/	/	/	/	13
180	2021-05-22	1	GI/F/180	0	0	6	6	3	1	2	0	5 hives	AG180	5	0	1	0	4	5	1	1	1	1	2020	3	0	/	1	/	4	2	1	3	3	3	0	10	16	0	0	0	/	/	/	/	/	/	/	1
181	2021-05-19	1	GI/SB/181	0	0	60	4	2	1	1	6	0	AG181	3	0	1	20	4	4	1	1	1	1	2020	5	0	/	1	/	2	4	1	6	2	5	0	6	50	0	0	0	/	/	/	/	/	/	/	1
182	2021-05-19	1	GI/SB/182	0	0	14	4	2	1	1	1.5	4	AG182	1	0	1	7	2	4	1	5	1	1	2020	5	1	3	2	/	2	3	0	6	1	1	0	8	50	0	0	0	/	/	/	/	/	/	/	1
183	2021-05-19	1	GI/SB/183	0	0	15	4	2	1	1	5	0	AG183	3	0	1	1	2	4	1	5	1	1	2020	5	0	/	3	5	2	3	1	6	2	1	0	6	26	0	0	0	/	/	/	/	/	/	/	1
184	2021-05-19	1	GI/SB/184	1	0	18	4	2	1	1	13	40	AG184	4	0	2	50	5	4	2	5	1	3	2020	5	0	/	1	/	3	1	1	3	3	4	1	/	50	0	0	0	/	/	/	/	/	/	/	1
185	2021-05-19	1	GI/SB/185	0	0	20	4	2	1	1	2.5	2	AG185	4	0	1	10	2	4	1	5	1	1	2020	5	0	/	3	5	1	4	1	6	2	1	0	8	50	0	0	0	/	/	/	/	/	/	/	1
186	2021-05-19	1	GI/SB/186	1	1	18	4	2	1	1	4	61	AG186	3	0	3	20	3	4	1	4	1	3	2020	5	0	/	2	/	2	4	1	6	2	1	0	10	50	0	0	0	/	/	/	/	/	/	/	1
187	2021-05-19	1	GI/SB/187	1	1	21	4	2	1	1	4	7	AG187	3	0	1	15	5	3	1	1	1	4	2020	5	1	4	3	5	1	4	0	6	1	1	0	8	50	0	0	0	/	/	/	/	/	/	/	1
188	2021-05-19	1	GI/SB/188	1	1	18	4	2	1	1	18	27	AG188	4	0	2	50	2	2	1	2	1	5	2020	5	0	/	1	/	3	1	1	3	4	3	1	/	50	0	0	0	/	/	/	/	/	/	/	1
189	2021-05-20	1	GI/SB/189	0	1	20	4	2	1	1	3	52	AG189	3	0	2	10	5	5	1	1	1	1	2020	5	0	/	3	5	1	4	1	6	1	1	0	8	50	0	0	0	/	/	/	/	/	/	/	1
190	2021-05-20	1	GI/SB/190	0	1	14	4	2	1	1	1.5	20	AG190	3	0	1	20	1	2	1	5	1	1	2020	5	0	/	2	/	3	2	1	2	3	3	1	/	50	0	0	0	/	/	/	/	/	/	/	2
191	2021-05-20	1	GI/SB/191	0	1	14	4	2	1	1	3	12	AG191	3	0	1	15	1	4	1	1	1	1	2020	5	0	/	1	/	2	4	1	6	1	3	0	10	50	0	0	0	/	/	/	/	/	/	/	1
192	2021-05-20	1	GI/SB/192	0	0	14	4	2	0	1	1	0	AG192	1	0	1	10	3	3	1	2	1	1	2020	5	0	/	2	/	4	2	1	2	5	3	1	/	50	0	0	0	/	/	/	/	/	/	/	1
193	2021-05-20	1	GI/SB/193	0	0	30	4	2	1	1	10	0	AG193	1	1	1	13	4	1	1	2	1	1	2020	5	1	3	2	/	1	4	0	6	1	1	0	8	50	0	0	0	/	/	/	/	/	/	/	1
194	2021-05-21	1	GI/SB/194	0	0	61	4	2	1	1	40	75	AG194	4	0	4	14	4	1	1	1	1	1	2020	5	1	3	3	1	1	4	1	6	1	1	0	10	50	0	0	0	/	/	/	/	/	/	/	1
195	2021-05-21	1	GI/SB/195	0	0	18	4	2	1	1	5	0	AG195	1	0	1	40	5	4	1	2	1	1	2020	5	0	/	1	/	3	2	1	2	3	3	1	/	50	0	0	0	/	/	/	/	/	/	/	2
196	2021-05-27	1	GI/F/196	0	0	62	6	3	1	1	4	12 hives	AG196	4	0	3	4	5	4	1	3	1	1	4	3	0	/	1	/	5	2	1	2	1	3	1	/	50	0	0	0	/	/	/	/	/	/	/	1
197	2021-05-27	1	GI/F/197	1	1	44	6	3	1	7	0	50 hives	AG197	5	0	3	3	1	4	1	1	2	5	4	5	0	/	1	/	5	2	1	2	1	4	1	/	50	0	0	0	/	/	/	/	/	/	/	2
198	2021-05-27	1	GI/F/198	0	0	65	6	3	1	1	24	10 hives + 535	AG198	4	1	4	4	4	4	1	5	1	1	2020	5	0	/	1	/	5	2	1	2	2	3	1	/	50	0	0	0	/	/	/	/	/	/	/	12
199	2021-05-27	1	GI/F/199	0	0	42	6	3	0	2	1	3 hives	AG199	5	1	1	20	4	5	1	5	1	1	4	3	0	/	1	/	5	2	1	2	1	3	1	/	50	0	0	0	/	/	/	/	/	/	/	1
200	2021-05-27	1	GI/N/200	1	1	34	6	3	0	2	1.5	60 hives	AG200	5	1	4	5	5	2	2	1	1	4	2020	5	0	/	1	/	5	2	1	2	1	3	1	/	50	0	0	0	/	/	/	/	/	/	/	2
201	2021-05-27	1	GI/F/201	0	0	40	6	3	1	3	15	120 hives + 16	AG201	4	1	4	25	5	3	1	5	1	1	2020	5	0	/	1	/	5	2	1	3	1	3	1	/	50	0	0	0	/	/	/	/	/	/	/	1
202	2021-05-27	1	GI/N/202	1	1	65	6	3	1	9	10	40 hives	AG202	5	0	4	25	3	4	1	1	1	4	2020	5	0	/	1	/	5	2	1	2	2	3	1	/	50	0	0	0	/	/	/	/	/	/	/	2
203	2021-05-28	1	GI/N/203	1	0	66	6	3	1	2	0	40 hives	AG203	5	0	3	6	3	4	1	1	1	4	4	5	0	/	1	/	5	1	1	2	1	3	1	/	50	0	0	0	/	/	/	/	/	/	/	13
204	2021-05-28	1	GI/F/204	0	0	67	6	3	1	1	5	5 hives + 2	AG204	3	0	1	10	3	4	1	3	1	1	4	3	0	/	1	/	4	1	1	3	1	4	1	/	50	0	0	0	/	/	/	/	/	/	/	2
205	2021-05-28	1	GI/F/205	0	0	34	6	3	1	6	0	14 hives	AG205	3	0	1	0	3	5	1	4	3	1	2020	2	0	/	1	/	5	1	1	2	2	3	1	/	50	0	0	0	/	/	/	/	/	/	/	12
206	2021-05-28	1	GI/F/206	1	1	34	6	3	1	2	0	21 hives + 6	AG206	4	1	2	5	3	5	1	1	1	3	4	3	0	/	1	/	5	1	1	2	1	3	1	/	50	0	0	0	/	/	/	/	/	/	/	2
207	2021-05-28	1	GI/F/207	1	1	64	6	3	0	2	0.5	16 hives	AG207	5	1	2	7	3	4	1	1	1	4	4	5	0	/	1	/	5	1	1	2	2	4	1	/	50	0	0	0	/	/	/	/	/	/	/	12
208	2021-05-28	1	GI/F/208	0	0	69	6	3	1	6	0	6 hives	AG208	4	1	1	23	5	4	1	5	1	1	2020	5	0	/	1	/	5	1	1	2	1	3	1	/	50	0	0	0	/	/	/	/	/	/	/	2
209	2021-05-28	1	GI/F/209	0	0	48	6	3	0	1	2	20 hives + 5	AG209	3	1	2	15	5	2	1	4	1	1	4	3	0	/	1	/	5	1	1	2	1	3	1	/	50	0	0	0	/	/	/	/	/	/	/	1
210	2021-05-28	1	GI/F/210	1	1	67	6	3	1	6	0	15 hives	AG210	5	0	1	10	3	4	2	1	3	4	2020	3	0	/	1	/	4	2	1	3	2	3	1	/	50	0	0	0	/	/	/	/	/	/	/	2
211	2021-05-28	1	GI/F/211	1	1	41	6	3	0	2	0	10 hives	AG211	4	1	1	20	2	3	1	1	1	5	2020	3	0	/	1	/	5	2	1	3	1	5	1	/	50	0	0	0	/	/	/	/	/	/	/	1
212	2021-05-29	1	GI/N/212	0	0	66	6	3	1	6	0	5 hives	AG212	4	0	2	6	5	2	2	5	1	1	4	3	0	/	1	/	4	2	1	3	1	4	1	/	50	0	0	0	/	/	/	/	/	/	/	2
213	2021-05-29	1	GI/F/213	0	0	71	6	3	0	2	0	6 hives	AG213	5	0	1	15	3	3	1	5	2	1	2020	4	0	/	1	/	5	2	1	2	1	5	1	/	50	0	0	0	/	/	/	/	/	/	/	11
214	2021-05-29	1	GI/F/214	1	0	72	6	3	1	1	4.5	16 hives +5	AG214	4	0	3	15	2	3	1	1	1	5	2020	3	0	/	1	/	4	2	1	2	1	3	1	/	50	0	0	0	/	/	/	/	/	/	/	12
215	2021-05-29	1	GI/F/215	1	0	73	6	3	0	2	0	7 hives	AG215	4	1	1	5	3	4	1	1	2	5	2020	5	0	/	1	/	4	2	1	2	1	4	1	/	50	0	0	0	/	/	/	/	/	/	/	2
216	2021-05-29	1	GI/F/216	1	1	/	6	3	1	2	0	15 hives	AG216	5	0	2	20	3	4	1	1	1	5	4	5	0	/	1	/	4	2	1	2	2	3	1	/	50	0	0	0	/	/	/	/	/	/	/	2
217	2021-05-29	1	GI/F/217	0	0	/	6	3	1	6	0.5	10 hives	AG217	5	0	2	13	3	1	1	4	1	1	2020	3	0	/	1	/	4	2	1	3	1	5	1	/	50	0	0	0	/	/	/	/	/	/	/	12
218	2021-05-29	1	GI/F/218	0	0	41	6	3	1	10	0	70 hives	AG218	3	0	3	15	5	2	1	4	1	1	2020	5	0	/	1	/	4	2	1	2	1	3	1	/	26	0	0	0	/	/	/	/	/	/	/	9
219	2021-05-31	1	GI/SB/219	0	0	99	4	2	1	1	2	3	AG219	3	0	1	50	5	5	1	3	1	1	2020	5	0	/	3	5	1	4	1	6	1	1	0	10	50	0	0	0	/	/	/	/	/	/	/	1
220	2021-06-01	1	GI/F/220	1	0	74	6	3	1	6	1	20 hives + 100	AG220	5	1	2	20	3	4	1	2	1	4	5	5	0	/	1	/	5	1	1	2	5	4	1	/	50	0	0	0	/	/	/	/	/	/	/	2
221	2021-06-01	1	GI/F/221	0	0	48	6	3	0	1	1.5	4 hives + 22	AG221	1	1	1	0.5	4	2	1	5	2	1	4	5	0	/	1	/	5	1	1	3	1	3	1	/	50	0	0	0	/	/	/	/	/	/	/	11
222	2021-06-01	1	GI/F/222	0	0	69	6	3	1	6	0	11 hives	AG222	3	0	1	18	4	4	1	5	1	1	2020	3	0	/	1	/	5	3	1	2	2	5	1	/	26	0	0	0	/	/	/	/	/	/	/	2
223	2021-06-01	1	GI/F/223	1	0	41	6	3	1	2	0	20 hives	AG223	4	0	2	20	2	3	1	3	1	4	2020	3	0	/	1	/	5	1	1	2	1	3	1	/	50	0	0	0	/	/	/	/	/	/	/	9
224	2021-06-08	1	GI/F/224	0	0	75	6	3	1	7	0.5	40 hives	AG224	3	0	2	5	4	4	1	5	1	1	5	5	0	/	1	/	5	1	1	1	1	4	1	/	26	0	0	0	/	/	/	/	/	/	/	2
225	2021-06-08	1	GI/F/225	0	1	35	6	3	1	1	8	70 hives et 5 bovin et 10 ovin	AG225	3	0	4	2.5	5	4	1	5	3	1	5	5	0	/	1	/	5	1	1	1	2	3	1	/	50	0	0	0	/	/	/	/	/	/	/	2
226	2021-06-08	1	GI/F/226	1	1	37	6	3	1	5	4	12 hives	AG226	5	1	3	2.5	3	4	1	2	1	4	2020	4	0	/	1	/	5	1	1	2	2	3	1	/	29	0	0	0	/	/	/	/	/	/	/	2
227	2021-06-08	1	GI/F/227	0	0	78	6	3	1	6	0	15 hives	AG227	4	0	3	0	5	4	1	2	1	1	5	5	0	/	1	/	5	3	1	2	1	4	1	/	50	0	0	0	/	/	/	/	/	/	/	13
228	2021-06-09	1	GI/F/228	1	0	49	6	3	0	6	0	14 hives	AG228	5	1	3	24	3	4	1	2	1	5	5	5	0	/	1	/	5	1	1	1	2	3	1	/	50	0	0	0	/	/	/	/	/	/	/	2
229	2021-06-09	1	GI/F/229	0	0	79	6	3	1	6	0	10 hives	AG229	4	0	2	25	4	5	1	3	1	1	5	5	0	/	1	/	5	1	1	3	2	3	1	/	26	0	0	0	/	/	/	/	/	/	/	9
230	2021-06-09	1	GI/F/230	0	0	80	6	3	0	2	4	7 hives + 9	AG230	4	0	2	3	4	3	1	3	1	1	2020	5	0	/	1	/	5	1	1	1	1	3	1	/	50	0	0	0	/	/	/	/	/	/	/	2
231	2021-06-09	1	GI/F/231	1	1	52	6	3	1	2	0	2 hives	AG231	4	0	1	3	2	4	1	1	1	5	2019	5	0	/	1	/	5	1	1	1	2	3	1	/	16	0	0	0	/	/	/	/	/	/	/	2
232	2021-04-20	2	NK/01	1	1	81	2	1	1	4	10	0	AG232	4	0	3	10	3	3	1	1	4	4	2020	3	0	/	1	/	4	2	1	3	4	3	1	/	2	0	0	0	-	-	-	-	-	-	-	3
233	2021-04-20	2	NK/02	0	0	70	2	1	0	1	2	8	AG233	3	0	2	15	4	3	5	3	1	1	2020	3	0	/	1	/	3	3	0	6	1	1	0	8	50	0	0	0	-	-	-	-	-	-	-	3
234	2021-04-20	2	NK/03	0	1	83	2	1	1	1	1	4	AG234	3	0	2	3	4	4	1	3	1	3	2020	3	0	/	1	/	2	4	0	5	1	1	0	9	50	0	0	0	-	-	-	-	-	-	-	6
235	2021-04-20	2	NK/04	1	1	84	2	1	1	1	2	10	AG235	4	0	1	7	4	2	1	1	1	5	2020	2	0	/	1	/	1	4	0	5	3	1	0	8	2	0	0	0	-	-	-	-	-	-	-	4
236	2021-04-20	2	NK/05	0	1	85	2	1	1	1	7	15	AG236	3	1	2	3	5	5	2	3	4	2	2020	3	0	/	1	/	5	3	1	3	4	3	1	/	47	0	0	0	-	-	-	-	-	-	-	3
237	2021-04-21	2	NK/06	0	1	85	2	1	1	10	7	0	AG237	3	0	3	4	5	5	1	3	5	1	2020	4	0	/	1	/	3	2	0	6	1	3	1	/	11	0	0	0	-	-	-	-	-	-	-	4
238	2021-04-21	2	NK/07	0	0	83	2	1	1	1	3	7	AG238	1	0	1	5	1	1	1	1	1	1	2020	1	0	/	3	2	1	4	0	5	2	1	0	8	50	0	0	0	-	-	-	-	-	-	-	5
239	2021-04-21	2	NK/08	0	0	87	2	1	1	1	4	20	AG239	1	0	1	2	3	3	2	2	3	1	2020	3	0	/	3	2	2	3	0	5	2	2	0	8	50	0	0	0	-	-	-	-	-	-	-	3
240	2021-04-21	2	NK/09	1	1	86	2	1	1	1	1	0	AG240	4	0	1	0.5	1	3	3	1	1	5	2020	1	0	/	1	/	3	4	1	2	3	1	0	1	2	0	0	0	-	-	-	-	-	-	-	3
241	2021-04-22	2	NK/10	0	1	83	2	1	1	1	3	20	AG241	3	0	2	6	3	3	1	3	5	1	2019	3	0	/	1	/	4	2	1	2	3	4	1	/	9	0	0	0	-	-	-	-	-	-	-	3
242	2021-04-22	2	NK/11	1	1	84	2	1	1	1	6	40	AG242	3	0	3	6	1	4	1	3	1	5	2019	4	0	/	1	/	4	2	1	1	3	3	1	/	50	0	0	0	-	-	-	-	-	-	-	3
243	2021-04-22	2	NK/12	1	1	87	2	1	1	6	1	5	AG243	3	0	2	2	3	3	1	3	1	5	2020	6	0	/	1	/	3	3	1	3	2	3	1	/	50	0	0	0	-	-	-	-	-	-	-	10
244	2021-04-24	2	NK/13	1	1	88	2	1	1	1	7	0	AG244	4	0	2	5	1	3	1	4	2	4	2020	3	0	/	1	/	2	4	0	5	2	5	1	/	54	0	0	0	-	-	-	-	-	-	-	3
245	2021-04-24	2	NK/14	1	1	88	2	1	1	1	4	0	AG245	3	0	1	3	2	2	1	3	1	5	2020	3	0	/	1	/	1	4	1	4	1	3	1	/	10	0	0	0	-	-	-	-	-	-	-	3
246	2021-04-24	2	NK/15	0	0	86	2	1	1	1	15	20	AG246	2	0	1	2	5	5	2	3	3	1	2020	6	0	/	1	/	1	4	1	4	1	1	0	6	2	0	0	0	-	-	-	-	-	-	-	17
247	2021-04-28	2	NK/16	0	0	86	2	1	1	1	10	80	AG247	2	0	1	3	3	3	1	4	3	1	2020	4	0	/	1	/	1	4	0	5	1	1	0	8	50	0	0	0	-	-	-	-	-	-	-	3
248	2021-04-28	2	NK/17	0	1	86	2	1	1	1	3	30	AG248	3	0	1	0	5	5	1	5	1	3	2019	6	0	/	1	/	1	4	0	5	1	1	0	6	2	0	0	0	-	-	-	-	-	-	-	3
249	2021-04-28	2	NK/18	0	1	86	2	1	1	1	10	10	AG249	3	0	2	1	1	5	1	4	3	1	2020	4	0	/	1	/	2	3	0	5	1	1	0	8	50	0	0	0	-	-	-	-	-	-	-	14
250	2021-04-28	2	NK/19	0	0	88	2	1	1	1	20	3	AG250	3	0	1	4	4	4	2	3	2	1	2020	4	0	/	2	/	2	4	0	5	3	1	0	2	50	0	0	0	-	-	-	-	-	-	-	5
251	2021-04-28	2	NK/20	1	1	25	2	1	1	1	4	100	AG251	3	0	2	7	2	2	2	3	1	5	2020	4	0	/	1	/	2	4	0	5	2	3	1	/	50	0	0	0	-	-	-	-	-	-	-	3
252	2021-04-28	2	NK/21	0	0	43	2	1	1	10	5	40	AG252	4	0	2	10	3	3	3	3	1	1	2020	4	0	/	1	/	3	3	1	3	2	1	0	13	50	0	0	0	-	-	-	-	-	-	-	3
253	2021-04-29	2	NK/22	0	1	70	2	1	1	1	10	35	AG253	3	0	1	15	4	5	1	3	1	2	2020	6	0	/	1	/	3	3	1	3	2	3	1	/	19	0	0	0	-	-	-	-	-	-	-	3
254	2021-04-29	2	NK/23	1	1	25	2	1	1	4	1	0	AG254	5	0	4	10	1	1	2	4	1	5	2019	3	0	/	1	/	4	3	1	3	4	3	1	/	2	0	0	0	-	-	-	-	-	-	-	3
255	2021-04-29	2	NK/24	1	1	86	2	1	1	1	20	70	AG255	3	0	2	1	1	3	1	3	2	5	2019	6	0	/	1	/	3	4	1	4	2	5	1	/	18	0	0	0	-	-	-	-	-	-	-	4
256	2021-04-29	2	NK/25	1	1	43	2	1	1	4	3	10	AG256	4	0	3	10	1	1	1	1	3	5	2020	6	0	/	1	/	3	4	1	4	2	3	1	/	2	0	0	0	-	-	-	-	-	-	-	3
257	2021-04-29	2	NK/26	1	1	70	2	1	1	1	1	20	AG257	3	0	1	14	1	1	1	1	1	4	2020	3	0	/	1	/	1	4	0	5	2	3	1	/	16	0	0	0	-	-	-	-	-	-	-	3
258	2021-04-29	2	NK/27	0	0	63	5	2	1	1	1	7	AG258	1	0	1	10	5	5	1	2	1	1	2020	3	0	/	2	/	1	4	0	6	2	2	0	8	50	0	0	0	-	-	-	-	-	-	-	3
259	2021-04-29	2	NK/28	0	0	47	5	2	1	1	4	10	AG259	3	0	1	12	4	4	1	2	1	1	2020	4	0	/	2	/	3	4	0	5	2	1	0	6	56	0	0	0	-	-	-	-	-	-	-	3
260	2021-04-29	2	NK/29	0	0	50	5	2	1	1	3	0	AG260	3	0	1	20	4	4	2	3	4	1	2020	3	0	/	2	/	3	4	0	5	3	1	0	8	50	0	0	0	-	-	-	-	-	-	-	3
261	2021-04-27	2	NK/30	1	1	31	5	2	1	4	10	0	AG261	5	1	4	0.5	1	5	1	2	1	4	2020	3	0	/	1	/	2	4	1	4	3	1	0	2	2	0	0	0	-	-	-	-	-	-	-	3
262	2021-04-27	2	NK/31	1	1	31	5	2	1	4	20	0	AG262	5	1	4	0.7	1	3	5	3	1	4	2020	3	0	/	1	/	1	4	1	4	1	1	0	6	2	0	0	0	-	-	-	-	-	-	-	17
263	2021-04-27	2	NK/32	1	1	68	5	2	1	7	10	50	AG263	5	0	4	7	3	4	3	3	2	5	2020	3	0	/	1	/	3	4	0	3	2	5	1	/	47	0	0	0	-	-	-	-	-	-	-	3
264	2021-04-27	2	NK/33	1	1	50	5	2	1	6	20	0	AG264	5	1	4	18	2	2	1	3	1	4	2019	3	0	/	1	/	4	4	1	2	4	3	1	/	11	0	0	0	-	-	-	-	-	-	-	3
265	2021-05-03	2	NK/34	0	0	28	5	2	1	1	5	20	AG265	1	0	1	10	5	5	2	3	1	1	2020	3	0	/	2	/	3	3	0	5	2	1	0	8	50	0	0	0	-	-	-	-	-	-	-	3
266	2021-05-03	2	NK/35	0	1	89	5	2	1	1	20	0	AG266	3	0	1	4	4	5	1	3	1	4	2020	4	0	/	1	/	3	4	0	5	3	1	0	6	2	0	0	0	-	-	-	-	-	-	-	3
267	2021-05-03	2	NK/36	1	1	31	5	2	0	1	2	0	AG267	3	0	1	1	4	5	2	2	3	3	2020	3	0	/	1	/	4	4	1	3	4	1	0	1	58	0	0	0	-	-	-	-	-	-	-	8
268	2021-05-03	2	NK/37	0	1	50	5	2	1	1	7	30	AG268	3	0	1	17	2	3	1	1	4	2	2020	3	0	/	1	/	4	4	1	3	4	3	1	/	50	0	0	0	-	-	-	-	-	-	-	3
269	2021-05-03	2	NK/38	0	1	68	5	2	1	1	5	25	AG269	1	0	1	10	4	4	1	1	3	2	2020	5	0	/	1	/	2	4	1	4	2	3	0	6	2	0	0	0	-	-	-	-	-	-	-	4
270	2021-05-03	2	NK/39	1	1	77	5	2	1	1	26	40	AG270	3	0	4	20	3	3	2	1	2	4	2019	3	0	/	1	/	3	4	0	5	2	2	0	6	2	0	0	0	-	-	-	-	-	-	-	3
271	2021-05-03	2	NK/40	0	1	50	5	2	1	1	5	0	AG271	3	0	2	22	4	3	1	1	3	1	2020	3	0	/	1	/	3	4	0	5	1	3	1	/	2	0	0	0	-	-	-	-	-	-	-	3
272	2021-05-05	2	NK/41	0	0	47	5	2	1	1	8	20	AG272	4	0	2	13	4	5	1	1	3	1	2019	3	0	/	3	5	1	4	0	6	1	1	0	8	50	0	0	0	-	-	-	-	-	-	-	3
273	2021-05-05	2	NK/42	1	1	76	5	2	1	1	10	0	AG273	4	0	2	18	3	3	1	1	2	4	2020	6	0	/	2	/	2	3	0	5	1	1	0	8	50	0	0	0	-	-	-	-	-	-	-	4
274	2021-05-05	2	NK/43	0	1	50	5	2	1	1	7	0	AG274	4	0	3	19	3	3	2	3	5	1	2020	3	0	/	2	/	4	4	0	6	4	3	1	/	14	0	0	0	-	-	-	-	-	-	-	4
275	2021-05-05	2	NK/44	0	1	31	5	2	0	1	2	0	AG275	3	0	1	2	2	5	1	5	2	1	2020	3	0	/	1	/	3	4	1	3	2	3	0	10	50	0	0	0	-	-	-	-	-	-	-	3
276	2021-05-05	2	NK/45	1	1	47	5	2	1	10	5	10	AG276	4	1	2	14	3	2	1	1	1	4	2020	6	0	/	1	/	4	4	1	3	4	4	1	/	17	0	0	0	-	-	-	-	-	-	-	15
277	2021-05-05	2	NK/46	0	1	47	5	2	1	1	1	10	AG277	3	0	1	15	4	4	1	4	1	3	2019	6	0	/	1	/	2	4	0	4	1	1	0	8	50	0	0	0	-	-	-	-	-	-	-	3
278	2021-05-05	2	NK/47	0	1	28	5	2	1	1	12	0	AG278	3	0	2	12	3	3	2	4	1	2	3	6	0	/	1	/	3	3	0	3	2	1	0	12	50	0	0	0	-	-	-	-	-	-	-	7
279	2021-05-05	2	NK/48	1	1	31	5	2	0	10	7	0	AG279	5	0	4	1	3	4	1	3	1	4	2020	5	0	/	1	/	4	3	1	3	4	1	0	10	50	0	0	0	-	-	-	-	-	-	-	3
280	2021-05-08	2	NK/49	0	0	98	5	2	1	1	20	35	AG280	3	0	3	20	5	4	1	3	1	1	2020	3	0	/	1	/	2	4	1	4	1	1	0	6	2	0	0	0	-	-	-	-	-	-	-	15
281	2021-05-08	2	NK/50	0	1	82	5	2	1	1	3	30	AG281	3	0	2	13	5	5	1	3	1	3	2020	3	0	/	1	/	4	2	1	3	3	3	1	/	50	0	0	0	-	-	-	-	-	-	-	18
282	2021-05-08	2	NK/51	0	0	82	5	2	1	1	10	50	AG282	1	0	2	12	5	5	1	2	3	1	2020	3	0	/	1	/	2	4	1	3	2	2	0	6	2	0	0	0	-	-	-	-	-	-	-	15
283	2021-05-08	2	NK/52	0	1	63	5	2	1	1	10	0	AG283	4	0	2	10	5	5	1	2	3	2	2020	3	0	/	1	/	3	4	1	3	3	1	0	6	2	0	0	0	-	-	-	-	-	-	-	15
284	2021-05-08	2	NK/53	1	1	47	5	2	0	1	3	10	AG284	3	0	1	12	1	2	1	3	3	5	2019	6	0	/	1	/	2	4	0	5	2	1	0	8	50	0	0	0	-	-	-	-	-	-	-	6
285	2021-05-17	2	NK/54	0	1	50	5	2	1	1	8	10	AG285	4	0	1	20	4	4	3	3	2	1	2020	4	0	/	2	/	3	3	0	4	3	3	1	/	2	0	0	0	-	-	-	-	-	-	-	16
286	2021-05-17	2	NK/55	0	1	50	5	2	1	1	5	3	AG286	3	1	1	20	3	3	2	4	1	1	2020	3	0	/	1	/	4	4	1	3	5	1	0	13	50	0	0	0	-	-	-	-	-	-	-	3
287	2021-05-17	2	NK/56	0	1	90	5	2	1	1	20	0	AG287	4	1	2	6	2	4	1	3	1	2	2020	4	0	/	1	/	4	4	0	3	3	3	1	/	2	0	0	0	-	-	-	-	-	-	-	3
288	2021-05-17	2	NK/57	0	0	90	5	2	1	1	8	20	AG288	4	0	2	7	4	5	2	3	3	1	2020	6	0	/	1	/	5	2	1	2	3	1	0	6	56	0	0	0	-	-	-	-	-	-	-	3
289	2021-05-17	2	NK/58	1	1	102	5	2	1	10	60	0	AG289	5	1	4	20	3	2	3	2	1	5	2019	3	0	/	1	/	5	2	1	3	4	3	0	8	50	0	0	0	-	-	-	-	-	-	-	3
290	2021-05-17	2	NK/59	0	1	47	5	2	1	1	10	10	AG290	3	0	3	13	3	3	1	3	4	1	2020	3	0	/	1	/	3	4	0	6	3	3	0	1	11	0	0	0	-	-	-	-	-	-	-	3
291	2021-05-17	2	NK/60	0	1	47	5	2	1	1	10	20	AG291	4	0	3	15	3	4	1	3	1	4	2020	3	0	/	1	/	2	4	0	5	3	1	0	6	50	0	0	0	-	-	-	-	-	-	-	3
292	2021-05-17	2	NK/61	0	1	50	5	2	1	1	12	30	AG292	3	0	2	22	1	1	2	1	4	3	2020	3	0	/	1	/	3	4	1	4	3	1	0	8	2	0	0	0	-	-	-	-	-	-	-	3
293	2021-05-17	2	NK/62	1	1	121	5	2	1	5	5	35	AG293	3	0	3	30	1	1	1	3	1	5	2020	3	0	/	1	/	2	4	1	4	1	1	0	6	2	0	0	0	-	-	-	-	-	-	-	3
294	2021-05-17	2	NK/63	0	1	50	5	2	1	10	7	0	AG294	5	0	4	17	3	3	1	2	3	1	2020	6	0	/	2	/	1	4	0	6	2	1	0	6	13	0	0	0	-	-	-	-	-	-	-	3
295	2021-05-19	2	NK/64	1	1	82	5	2	1	4	25	80	AG295	5	1	4	10	4	4	1	3	1	5	2020	4	0	/	1	/	3	4	0	4	3	1	0	2	2	0	0	0	-	-	-	-	-	-	-	3
296	2021-05-19	2	NK/65	0	0	50	5	2	1	1	10	0	AG296	4	0	1	17	5	5	1	1	3	1	2020	4	0	/	1	/	3	4	1	4	3	3	0	8	4	0	0	0	-	-	-	-	-	-	-	3
297	2021-05-19	2	NK/66	0	1	50	5	2	1	1	6	0	AG297	3	0	1	16	3	4	1	1	1	2	2020	4	0	/	1	/	2	4	0	5	2	1	0	8	50	0	0	0	-	-	-	-	-	-	-	3
298	2021-05-19	2	NK/67	1	1	50	5	2	1	10	20	10	AG298	3	0	2	20	3	4	1	3	3	4	2020	3	0	/	1	/	1	4	0	5	2	1	0	6	2	0	0	0	-	-	-	-	-	-	-	3
299	2021-05-19	2	NK/68	1	1	31	5	2	1	7	12	40	AG299	5	0	4	0.5	1	4	2	3	2	5	2020	3	0	/	1	/	4	3	1	3	3	3	0	6	4	0	0	0	-	-	-	-	-	-	-	15
300	2021-05-19	2	NK/69	0	1	117	5	2	1	6	10	0	AG300	4	0	2	20	1	1	3	1	3	3	2020	3	0	/	2	/	2	4	0	5	2	4	1	/	50	0	0	0	-	-	-	-	-	-	-	5
301	2021-05-19	2	NK/70	1	1	97	5	2	1	1	11	0	AG301	3	0	2	10	3	3	1	2	1	4	2020	3	0	/	1	/	4	3	1	2	4	3	1	/	50	0	0	0	-	-	-	-	-	-	-	3
302	2021-05-21	2	NK/71	1	1	90	5	2	1	7	250 trees (do not know)	0	AG302	5	0	4	6	2	3	1	4	1	4	2020	3	0	/	1	/	4	3	1	3	4	2	0	3	2	0	0	0	-	-	-	-	-	-	-	3
303	2021-05-21	2	NK/72	0	1	50	5	2	1	1	20	0	AG303	3	0	2	23	4	5	1	1	1	2	2019	6	0	/	1	/	4	4	0	3	4	1	0	13	50	0	0	0	-	-	-	-	-	-	-	3
304	2021-05-21	2	NK/73	0	0	31	5	2	1	1	5	20	AG304	3	0	1	1	1	4	1	3	3	1	2020	6	0	/	1	/	5	2	0	6	3	2	0	8	50	0	0	0	-	-	-	-	-	-	-	3
305	2021-05-21	2	NK/74	0	1	50	5	2	1	1	15	10	AG305	3	0	3	20	3	3	1	4	3	1	2020	3	0	/	1	/	4	4	1	3	3	1	0	6	2	0	0	0	-	-	-	-	-	-	-	3
306	2021-05-21	2	NK/75	1	1	102	5	2	1	6	25	0	AG306	5	0	4	17	5	5	1	1	1	5	2019	6	0	/	1	/	3	4	0	5	3	1	0	6	15	0	0	0	-	-	-	-	-	-	-	3
307	2021-05-21	2	NK/76	0	1	32	5	2	1	1	20	0	AG307	3	0	1	2	1	4	2	3	3	1	2020	4	0	/	1	/	3	2	0	5	3	3	1	/	50	0	0	0	-	-	-	-	-	-	-	3
308	2021-05-21	2	NK/77	0	1	50	5	2	1	10	10	0	AG308	5	0	4	18	3	5	1	3	1	1	2020	3	0	/	1	/	4	3	0	6	5	1	0	6	2	0	0	0	-	-	-	-	-	-	-	1
309	2021-05-21	2	NK/78	1	1	90	5	2	1	7	3	25	AG309	5	0	4	8	1	1	1	1	1	5	2020	6	0	/	1	/	4	3	1	3	4	1	0	1	9	0	0	0	-	-	-	-	-	-	-	1
310	2021-04-29	2	NK/79	0	1	50	5	2	1	1	20	100	AG310	4	0	2	8	3	3	1	1	3	2	2020	6	0	/	1	/	3	3	1	4	2	3	0	6	50	0	0	0	-	-	-	-	-	-	-	1
311	2021-04-30	2	NK/80	1	1	47	5	2	1	4	40	0	AG311	5	0	3	14	3	3	1	1	3	4	4	3	0	/	1	/	4	4	1	3	4	4	1	/	9	0	0	0	-	-	-	-	-	-	-	1
312	2021-04-30	2	NK/81	1	1	124	5	2	1	4	10	15	AG312	3	0	2	3	3	3	1	3	1	5	2019	3	0	/	1	/	3	4	1	4	2	1	0	6	2	0	0	0	-	-	-	-	-	-	-	1
313	30/04/21021	2	NK/82	0	0	47	5	2	1	1	20	0	AG313	3	0	2	14	5	5	1	4	1	1	2020	3	0	/	2	/	4	4	1	2	3	2	0	1	50	0	0	0	-	-	-	-	-	-	-	1
314	2021-04-30	2	NK/83	0	1	50	5	2	1	1	20	50	AG314	1	0	2	24	5	5	3	2	1	1	2020	6	0	/	1	/	3	4	1	6	2	1	0	8	47	0	0	0	-	-	-	-	-	-	-	1
315	2021-04-30	2	NK/84	1	1	50	5	2	1	4	6	70	AG315	4	0	2	7	4	4	1	3	1	4	2020	6	0	/	1	/	1	4	0	5	1	3	1	/	2	0	0	0	-	-	-	-	-	-	-	1
316	2021-05-21	2	NK/85	0	1	31	5	2	1	1	5	0	AG316	3	0	1	1	1	5	1	3	1	1	2020	4	0	/	1	/	1	4	1	3	1	1	0	6	16	0	0	0	-	-	-	-	-	-	-	1
317	2021-04-30	2	NK/86	1	1	82	5	2	1	1	60	60	AG317	5	0	2	10	3	3	2	3	1	4	2020	6	0	/	1	/	4	4	1	1	3	1	0	1	50	0	0	0	-	-	-	-	-	-	-	1
318	2021-04-30	2	NK/87	0	0	50	5	2	1	1	1	0	AG318	4	0	1	18	5	5	1	3	3	1	2019	3	0	/	1	/	3	4	0	5	3	2	0	8	50	0	0	0	-	-	-	-	-	-	-	1
319	2021-04-30	2	NK/88	0	0	50	5	2	1	1	6	20	AG319	4	0	1	18	3	3	2	5	2	1	2019	3	0	/	1	/	3	4	0	4	2	1	0	2	50	0	0	0	-	-	-	-	-	-	-	1
320	2021-04-30	2	NK/89	0	0	125	5	2	1	1	18	0	AG320	4	0	REFUS	18	5	5	1	3	2	1	2020	3	0	/	1	/	3	4	1	4	3	1	0	6	2	0	0	0	-	-	-	-	-	-	-	1
321	2021-04-30	2	NK/90	0	0	50	5	2	1	1	5	40	AG321	4	0	1	6	3	3	3	4	1	1	2019	4	0	/	1	/	4	4	1	3	3	1	0	6	50	0	0	0	-	-	-	-	-	-	-	1
322	2021-04-30	2	NK/91	0	1	50	5	2	1	1	30	0	AG322	4	0	1	17	5	5	2	2	2	3	2019	6	0	/	1	/	3	3	1	4	2	1	0	2	50	0	0	0	-	-	-	-	-	-	-	1
323	2021-05-03	2	NK/92	1	1	50	5	2	0	1	20	0	AG323	5	0	2	36	2	2	1	4	2	5	2019	4	0	/	2	/	1	4	0	5	2	1	0	6	50	0	0	0	-	-	-	-	-	-	-	1
324	2021-05-21	2	NK/93	1	1	81	2	1	1	1	400 trees (do not know the superficy)	0	AG324	3	0	2	12	5	5	2	3	1	5	2020	3	0	/	1	/	3	4	1	3	2	3	1	/	50	0	0	0	-	-	-	-	-	-	-	1
325	2021-05-21	2	NK/94	0	1	122	2	1	1	1	8	30	AG325	3	1	2	3	4	4	1	3	1	1	2020	4	0	/	2	/	3	3	1	4	3	1	0	8	50	0	0	0	-	-	-	-	-	-	-	1
326	2021-05-21	2	NK/95	1	1	101	2	1	0	1	14	0	AG326	4	0	1	4	3	3	1	4	1	5	2020	6	0	/	1	/	4	4	1	3	3	1	0	6	50	0	0	0	-	-	-	-	-	-	-	1
327	2021-05-22	2	NK/96	1	1	34	6	3	1	1	2	0	AG327	5	1	2	1	1	3	1	5	1	5	2020	1	0	/	1	/	5	1	1	1	3	3	1	/	53	0	0	0	-	-	-	-	-	-	-	1
328	2021-05-22	2	NK/97	1	1	59	6	3	1	1	3	0	AG328	5	1	2	12	3	3	1	5	1	5	2020	1	0	/	1	/	5	1	1	1	3	3	1	/	50	0	0	0	-	-	-	-	-	-	-	1
329	2021-05-22	2	NK/98	0	1	34	6	3	1	1	7	0	AG329	1	0	2	2	3	3	5	3	1	1	2020	2	0	/	1	/	5	1	1	1	3	3	1	/	50	0	0	0	-	-	-	-	-	-	-	1
330	2021-05-22	2	NK/99	0	1	59	6	3	1	1	4	0	AG330	4	1	2	9.5	4	5	4	3	1	3	2020	1	0	/	1	/	5	1	1	1	3	5	1	/	50	0	0	0	-	-	-	-	-	-	-	1
331	2021-05-22	2	NK/100	1	1	103	2	1	1	1	40	120	AG331	5	1	3	7	3	4	3	3	1	4	2019	4	0	/	1	/	5	2	1	3	4	1	0	1	57	0	0	0	-	-	-	-	-	-	-	1
332	2021-05-22	2	NK/101	0	1	122	2	1	1	1	2	30	AG332	3	0	1	5	5	5	1	2	3	2	2019	4	0	/	1	/	1	4	0	5	2	3	1	/	50	0	0	0	-	-	-	-	-	-	-	1
333	2021-05-22	2	NK/102	1	1	67	6	3	1	1	3	0	AG333	5	1	3	10	1	3	1	3	1	5	5	1	0	/	1	/	4	1	1	1	3	3	1	/	47	0	0	0	-	-	-	-	-	-	-	1
334	2021-05-22	2	NK/103	1	1	41	6	3	1	7	10	0	AG334	5	1	4	15	5	5	1	1	1	5	2020	2	0	/	1	/	5	1	1	1	3	3	1	/	60	0	0	0	-	-	-	-	-	-	-	1
335	2021-05-22	2	NK/104	0	1	94	6	3	1	6	7	0	AG335	3	0	2	6.5	3	3	5	5	1	1	2020	1	0	/	1	/	5	2	1	1	3	3	1	/	50	0	0	0	-	-	-	-	-	-	-	1
336	2021-05-22	2	NK/105	1	1	105	6	3	0	4	0	0	AG336	5	1	3	5	3	3	1	3	1	4	2020	1	0	/	1	/	5	1	1	2	3	3	1	/	47	0	0	0	-	-	-	-	-	-	-	1
337	2021-05-22	2	NK/106	1	1	108	6	3	1	4	3	0	AG337	5	1	3	4	4	4	1	2	1	4	2	1	0	/	1	/	5	1	1	1	4	4	1	/	50	0	0	0	-	-	-	-	-	-	-	1
338	2021-05-22	2	NK/107	1	1	104	6	3	1	1	10	0	AG338	5	1	3	10	4	5	1	1	1	4	2020	2	0	/	1	/	5	1	1	1	3	3	1	/	52	0	0	0	-	-	-	-	-	-	-	1
339	2021-05-23	2	NK/108	0	0	69	6	3	1	6	3	0	AG339	3	0	2	3	3	5	1	2	1	1	2020	3	0	/	1	/	5	1	1	1	3	3	1	/	50	0	0	0	-	-	-	-	-	-	-	1
340	2021-05-23	2	NK/109	1	1	48	6	3	0	1	1	0	AG340	5	1	1	12	3	3	1	1	1	4	2020	1	0	/	1	/	5	1	1	1	3	3	1	/	51	0	0	0	-	-	-	-	-	-	-	1
341	2021-05-23	2	NK/110	1	1	78	6	3	1	1	3	0	AG341	5	1	2	8	1	3	2	3	3	5	2020	1	0	/	1	/	4	1	1	2	3	4	1	/	47	0	0	0	-	-	-	-	-	-	-	1
342	2021-05-23	2	NK/111	1	1	48	6	3	1	7	5	0	AG342	5	1	4	14	3	5	2	3	1	5	2020	2	0	/	1	/	4	1	1	2	3	3	1	/	50	0	0	0	-	-	-	-	-	-	-	1
343	2021-05-24	2	NK/112	0	1	94	6	3	1	4	1	0	AG343	5	1	3	8	4	4	5	1	1	3	2020	2	0	/	1	/	5	2	1	2	4	3	1	/	50	0	0	0	-	-	-	-	-	-	-	1
344	2021-05-24	2	NK/113	1	1	34	6	3	0	6	3	0	AG344	5	1	2	2.5	1	5	3	3	1	5	2020	2	0	/	1	/	5	2	1	2	4	3	1	/	50	0	0	0	-	-	-	-	-	-	-	1
345	2021-05-24	2	NK/114	1	1	94	6	3	1	6	2	0	AG345	3	1	2	10	5	5	1	4	1	4	1	1	0	/	1	/	5	1	1	1	4	3	1	/	50	0	0	0	-	-	-	-	-	-	-	1
346	2021-05-24	2	NK/115	1	1	41	6	3	0	1	3	0	AG346	5	0	1	14	3	3	4	4	1	5	2020	1	0	/	1	/	5	1	1	1	4	4	1	/	51	0	0	0	-	-	-	-	-	-	-	1
347	2021-05-15	2	NK/116	0	1	92	3	1	1	1	10	0	AG347	3	0	2	15	1	1	1	3	2	1	2020	4	0	/	1	/	4	3	1	3	4	1	0	1	2	0	0	0	-	-	-	-	-	-	-	1
348	2021-05-15	2	NK/117	0	0	112	3	1	1	1	4	35	AG348	1	0	2	8	3	3	1	4	1	1	2020	6	0	/	1	/	2	4	0	5	2	1	0	8	50	0	0	0	-	-	-	-	-	-	-	1
349	2021-05-15	2	NK/118	1	1	112	3	1	1	4	2	0	AG349	4	0	2	9	4	4	1	3	1	5	2020	3	0	/	1	/	3	3	1	4	3	1	0	8	50	0	0	0	-	-	-	-	-	-	-	1
350	2021-05-17	2	NK/119	1	1	106	3	1	1	1	70	100	AG350	4	0	3	15	5	5	3	4	1	3	2020	3	0	/	2	/	3	3	0	5	3	2	0	8	50	0	0	0	-	-	-	-	-	-	-	1
351	2021-05-17	2	NK/120	0	0	106	3	1	1	1	15	0	AG351	3	0	2	18	4	5	1	4	1	1	2020	3	0	/	1	/	3	2	1	3	3	3	1	/	50	0	0	0	-	-	-	-	-	-	-	1
352	2021-05-17	2	NK/121	1	1	92	3	1	1	1	20	100	AG352	4	0	2	16	3	4	3	3	1	5	2020	3	0	/	1	/	4	3	0	5	3	1	0	8	50	0	0	0	-	-	-	-	-	-	-	1
353	2021-05-17	2	NK/122	0	1	91	3	1	1	1	1.5	15	AG353	3	0	2	18	5	5	1	3	1	1	2020	3	0	/	1	/	3	4	1	3	3	3	1	/	50	0	0	0	-	-	-	-	-	-	-	1
354	2021-05-17	2	NK/123	1	1	112	3	1	1	4	0	50	AG354	5	0	2	7	3	4	1	3	1	5	2020	4	0	/	1	/	2	4	0	5	2	1	0	6	2	0	0	0	-	-	-	-	-	-	-	1
355	2021-05-17	2	NK/124	1	1	116	3	1	1	10	10	0	AG355	5	1	3	25	3	5	2	1	1	4	2020	3	0	/	1	/	3	4	1	3	3	3	1	/	2	0	0	0	-	-	-	-	-	-	-	1
356	2021-05-17	2	NK/125	0	1	106	3	1	1	1	6	0	AG356	3	0	2	16	3	5	2	3	1	1	2019	3	0	/	1	/	1	4	0	6	2	1	0	8	50	0	0	0	-	-	-	-	-	-	-	1
357	2021-05-18	2	NK/126	0	1	106	3	1	1	4	10	0	AG357	4	1	3	25	5	5	1	5	1	3	2020	4	0	/	1	/	1	4	0	4	2	2	0	6	2	0	0	0	-	-	-	-	-	-	-	1
358	2021-05-18	2	NK/127	0	0	106	3	1	1	1	0	20	AG358	4	0	2	20	3	3	3	5	1	1	2020	6	0	/	1	/	3	4	1	4	1	1	0	6	2	0	0	0	-	-	-	-	-	-	-	1
359	2021-05-18	2	NK/128	0	0	106	3	1	1	1	4	0	AG359	4	0	1	19	5	5	1	1	3	1	2020	1	0	/	1	/	4	4	1	2	3	1	0	6	2	0	0	0	-	-	-	-	-	-	-	1
360	2021-05-18	2	NK/129	0	0	106	3	1	0	1	3	3	AG360	3	0	1	20	5	5	1	3	1	1	2020	4	0	/	1	/	4	4	1	3	4	1	0	1	2	0	0	0	-	-	-	-	-	-	-	1
361	2021-05-18	2	NK/130	0	1	92	3	1	1	1	9	0	AG361	1	0	2	14	5	5	1	1	1	1	2020	4	0	/	2	/	1	4	0	5	1	1	0	6	2	0	0	0	-	-	-	-	-	-	-	1
362	2021-05-18	2	NK/131	0	1	92	3	1	1	1	10	0	AG362	1	0	2	16	3	3	1	3	1	1	2020	3	0	/	1	/	3	4	1	4	2	2	0	8	50	0	0	0	-	-	-	-	-	-	-	1
363	2021-05-18	2	NK/132	0	1	116	3	1	1	10	0	12	AG363	4	0	2	25	5	5	1	3	3	2	2020	6	0	/	1	/	4	4	1	3	3	3	1	/	2	0	0	0	-	-	-	-	-	-	-	1
364	2021-05-18	2	NK/133	0	1	112	3	1	1	10	6	0	AG364	5	0	3	10	2	2	1	4	1	1	2020	6	0	/	2	/	3	4	0	5	2	1	0	8	50	0	0	0	-	-	-	-	-	-	-	1
365	2021-05-18	2	NK/134	1	1	112	3	1	1	10	5	0	AG365	5	0	3	4	3	3	3	3	2	3	2020	3	0	/	1	/	3	3	1	4	2	1	0	2	2	0	0	0	-	-	-	-	-	-	-	1
366	2021-05-18	2	NK/135	1	1	91	3	1	1	1	0	250	AG366	4	0	2	20	5	5	3	4	3	3	2020	4	0	/	1	/	3	3	0	4	2	2	0	6	50	0	0	0	-	-	-	-	-	-	-	1
367	2021-05-18	2	NK/136	0	1	112	3	1	1	10	0	43	AG367	3	0	2	2	5	5	2	3	1	1	2019	4	0	/	1	/	2	3	0	5	1	1	0	6	50	0	0	0	-	-	-	-	-	-	-	1
368	2021-05-18	2	NK/137	0	0	106	3	1	0	1	0	17	AG368	1	1	1	25	5	5	1	1	1	1	2019	4	0	/	2	/	3	4	0	4	2	1	0	8	50	0	0	0	-	-	-	-	-	-	-	1
369	2021-05-19	2	NK/138	0	1	112	3	1	1	1	5	60	AG369	3	1	2	8	4	3	1	3	1	2	2020	4	0	/	1	/	1	4	0	5	2	1	0	6	11	0	0	0	-	-	-	-	-	-	-	1
370	2021-05-19	2	NK/139	1	0	106	3	1	1	1	5	0	AG370	3	0	2	17	3	4	3	3	1	5	2020	4	0	/	1	/	3	4	1	3	3	1	0	6	50	0	0	0	-	-	-	-	-	-	-	1
371	2021-05-19	2	NK/140	1	1	118	3	1	1	1	300	50	AG371	4	0	3	21	4	5	3	2	1	5	2020	6	0	/	1	/	1	4	1	4	3	1	0	6	2	0	0	0	-	-	-	-	-	-	-	1
372	2021-05-19	2	NK/141	1	1	112	3	1	1	1	100	0	AG372	5	0	3	3	4	5	1	1	1	5	2020	4	0	/	1	/	3	4	1	3	2	1	0	6	13	0	0	0	-	-	-	-	-	-	-	1
373	2021-05-19	2	NK/142	1	1	112	3	1	1	1	52	0	AG373	5	0	3	3	1	3	1	3	1	4	2020	4	0	/	1	/	3	4	0	3	2	1	0	6	50	0	0	0	-	-	-	-	-	-	-	1
374	2021-05-19	2	NK/143	1	1	106	3	1	1	4	10	0	AG374	5	0	3	23	3	3	1	3	2	5	2020	3	0	/	1	/	3	2	1	2	2	1	0	1	2	0	0	0	-	-	-	-	-	-	-	1
375	2021-05-19	2	NK/144	1	1	106	3	1	1	1	45	0	AG375	4	0	2	22	3	4	2	3	3	5	2020	6	0	/	1	/	3	4	1	3	3	1	0	1	50	0	0	0	-	-	-	-	-	-	-	1
376	2021-05-19	2	NK/145	0	1	106	3	1	1	1	173	100	AG376	1	0	3	20	5	5	3	1	1	1	2020	6	0	/	2	/	4	4	1	3	4	1	0	1	50	0	0	0	-	-	-	-	-	-	-	1
377	2021-05-20	2	NK/146	1	1	66	6	3	1	4	0	0	AG377	5	0	3	7	5	5	5	2	1	4	2020	2	0	/	1	/	5	1	1	3	3	3	1	/	50	0	0	0	-	-	-	-	-	-	-	1
378	2021-05-20	2	NK/147	0	0	59	6	3	1	2	0	35	AG378	3	0	1	7	4	5	5	4	1	1	2020	1	0	/	1	/	5	1	1	1	3	3	1	/	50	0	0	0	-	-	-	-	-	-	-	1
379	2021-05-20	2	NK/148	1	1	95	6	3	1	4	0	12	AG379	4	1	2	20	3	4	4	3	1	5	2020	1	0	/	1	/	5	3	1	1	3	3	1	/	50	0	0	0	-	-	-	-	-	-	-	1
380	2021-05-20	2	NK/149	0	0	41	6	3	1	2	0	70	AG380	4	0	2	10	3	3	5	5	2	1	2020	1	0	/	1	/	5	2	1	1	3	5	1	/	50	0	0	0	-	-	-	-	-	-	-	1
381	2021-05-20	2	NK/150	0	0	45	6	3	1	2	0	20	AG381	3	0	1	23	3	4	4	5	1	1	2020	2	0	/	1	/	4	1	1	1	4	3	1	/	50	0	0	0	-	-	-	-	-	-	-	1
382	2021-05-20	2	NK/151	1	1	111	6	3	1	4	0	22	AG382	5	0	3	32	4	4	5	1	1	5	2020	1	0	/	1	/	5	1	1	1	4	5	1	/	50	0	0	0	-	-	-	-	-	-	-	1
383	2021-05-20	2	NK/152	0	0	48	6	3	1	2	0	1	AG383	1	0	1	10	3	4	5	5	1	1	2020	3	0	/	1	/	5	1	1	1	4	3	1	/	50	0	0	0	-	-	-	-	-	-	-	1
384	2021-05-20	2	NK/153	0	1	44	6	3	1	4	0	30	AG384	4	0	2	18	5	5	5	3	2	3	2020	3	0	/	1	/	5	1	1	1	3	5	1	/	50	0	0	0	-	-	-	-	-	-	-	1
385	2021-05-24	2	NK/154	1	1	109	6	3	0	2	0	10	AG385	5	0	2	4	3	3	3	3	1	5	2020	3	0	/	1	/	4	2	1	1	5	3	1	/	50	0	0	0	-	-	-	-	-	-	-	1
386	2021-05-24	2	NK/155	1	1	48	6	3	1	4	0	5	AG386	3	0	2	12	3	3	5	4	3	3	2020	1	0	/	1	/	5	1	1	2	3	5	1	/	50	0	0	0	-	-	-	-	-	-	-	1
387	2021-05-24	2	NK/156	1	1	109	6	3	1	1	4	30	AG387	4	1	2	5	5	5	4	3	1	4	2020	1	0	/	1	/	5	1	1	2	4	3	1	/	50	0	0	0	-	-	-	-	-	-	-	1
388	2021-05-24	2	NK/157	0	1	110	6	3	1	10	0	15	AG388	4	0	2	15	4	4	5	4	1	1	2020	3	0	/	1	/	4	1	1	2	4	4	1	/	50	0	0	0	-	-	-	-	-	-	-	1
389	2021-05-24	2	NK/158	1	1	66	6	3	1	4	8	0	AG389	5	1	4	1.5	1	1	5	1	1	5	2020	1	0	/	1	/	5	1	1	6	4	3	1	/	50	0	0	0	-	-	-	-	-	-	-	1
390	2021-05-24	2	NK/159	1	1	126	6	3	1	1	0	180	AG390	4	1	3	28	5	5	4	3	1	3	2	2	0	/	1	/	5	1	1	1	4	4	1	/	50	0	0	0	-	-	-	-	-	-	-	1
391	2021-05-24	2	NK/160	1	1	37	6	3	1	6	0	10	AG391	4	0	3	3	1	2	4	5	2	2	2020	1	0	/	1	/	5	2	1	1	4	3	1	/	50	0	0	0	-	-	-	-	-	-	-	1
392	2021-05-24	2	NK/161	1	1	110	6	3	1	4	0	10	AG392	4	0	2	2	1	3	5	5	1	5	2020	1	0	/	1	/	5	1	1	1	4	4	1	/	50	0	0	0	-	-	-	-	-	-	-	1
393	2021-05-24	2	NK/162	1	1	123	6	3	0	4	0	15	AG393	5	1	3	4	3	5	5	5	1	5	2020	1	0	/	1	/	5	1	1	1	4	3	1	/	50	0	0	0	-	-	-	-	-	-	-	1
394	2021-05-24	2	NK/163	0	1	34	6	3	1	4	0	80	AG394	3	0	2	1	5	5	4	3	1	1	2020	1	0	/	1	/	5	2	1	1	3	4	1	/	50	0	0	0	-	-	-	-	-	-	-	1
395	2021-05-24	2	NK/164	0	1	109	6	3	0	2	0	5	AG395	4	0	1	4	3	5	5	5	1	2	2020	1	0	/	1	/	5	2	1	2	4	3	1	/	50	0	0	0	-	-	-	-	-	-	-	1
396	2021-05-24	2	NK/165	1	1	94	6	3	1	4	0	13	AG396	5	0	3	10	5	5	3	3	1	3	2020	3	0	/	1	/	5	1	1	1	4	4	1	/	50	0	0	0	-	-	-	-	-	-	-	1
397	2021-05-31	2	NK/166	0	1	18	4	2	1	1	48	17	AG397	3	0	3	20	4	5	1	3	2	4	2020	4	0	/	1	/	2	4	1	4	2	1	0	1	47	0	0	0	-	-	-	-	-	-	-	1
398	2021-05-31	2	NK/167	0	1	114	4	2	1	1	20	10	AG398	4	0	2	13	3	3	1	3	1	3	2020	6	0	/	1	/	4	4	1	3	4	1	0	1	50	0	0	0	-	-	-	-	-	-	-	1
399	2021-06-07	2	NK/168	1	0	115	6	3	0	2	0	1	AG399	3	1	1	25	3	5	5	1	1	4	2020	3	0	/	1	/	5	1	1	1	4	3	1	/	50	0	0	0	-	-	-	-	-	-	-	1
400	2021-06-08	2	NK/169	1	1	115	6	3	1	5	0	2	AG400	3	1	3	22	3	5	4	3	1	4	2020	3	0	/	1	/	5	1	1	1	3	1	0	12	50	0	0	0	-	-	-	-	-	-	-	1
401	2021-06-08	2	NK/170	1	1	113	6	3	0	8	0	1	AG401	5	1	1	8	3	4	5	5	1	5	2020	3	0	/	1	/	5	1	1	1	4	1	0	10	11	0	0	0	-	-	-	-	-	-	-	1
402	2021-05-27	2	NK/171	1	1	4	1	1	1	1	10	4	AG402	4	0	3	1	4	5	1	3	1	4	2020	4	0	/	1	/	3	4	0	5	3	1	0	6	2	0	0	0	-	-	-	-	-	-	-	1
403	2021-05-27	2	NK/172	0	0	7	1	1	1	1	15	6	AG403	3	0	2	4	1	2	4	3	1	1	2020	1	0	/	1	/	2	4	0	6	2	1	0	8	50	0	0	0	-	-	-	-	-	-	-	1
404	2021-05-27	2	NK/173	1	1	119	1	1	1	1	5	30	AG404	4	0	2	13	3	5	1	3	2	3	2020	6	0	/	1	/	3	4	1	3	2	1	0	6	2	0	0	0	-	-	-	-	-	-	-	1
405	2021-05-27	2	NK/174	0	0	93	1	1	1	1	1.5	28	AG405	3	0	2	15	1	1	3	5	2	1	2020	6	0	/	1	/	3	3	1	4	3	1	0	6	2	0	0	0	-	-	-	-	-	-	-	1
406	2021-05-28	2	NK/175	0	1	127	1	1	1	1	20	20	AG406	3	0	2	3	3	3	1	5	1	1	2020	4	0	/	2	/	1	4	0	5	1	1	0	8	50	0	0	0	-	-	-	-	-	-	-	1
407	2021-05-28	2	NK/176	1	1	8	1	1	1	1	3	40	AG407	3	0	3	25	5	5	3	1	1	1	2020	3	0	/	1	/	3	3	1	3	2	5	1	/	50	0	0	0	-	-	-	-	-	-	-	1
408	2021-05-28	2	NK/177	1	1	10	1	1	1	4	7	0	AG408	5	0	3	20	4	5	2	3	1	3	2020	3	0	/	1	/	5	3	1	3	5	1	0	13	50	0	0	0	-	-	-	-	-	-	-	1
409	28/9/05/2021	2	NK/178	0	0	96	1	1	1	1	7	10	AG409	2	0	2	10	5	5	1	3	1	1	2019	3	0	/	1	/	3	4	0	3	2	1	0	6	2	0	0	0	-	-	-	-	-	-	-	1
410	2021-05-25	2	NK/179	1	1	8	1	1	1	4	8	35	AG410	5	0	4	22	4	4	1	3	1	5	2020	6	0	/	1	/	3	4	1	4	3	1	0	2	2	0	0	0	-	-	-	-	-	-	-	1
411	2021-05-25	2	NK/180	0	0	107	1	1	1	1	5	100	AG411	3	0	3	18	2	3	2	5	1	1	2020	4	0	/	1	/	1	4	0	5	1	1	0	6	2	0	0	0	-	-	-	-	-	-	-	1
412	2021-05-25	2	NK/181	1	1	96	1	1	0	1	8	20	AG412	5	1	3	11	3	3	3	3	1	5	2020	3	0	/	1	/	3	4	0	4	3	1	0	6	50	0	0	0	-	-	-	-	-	-	-	1
413	2021-05-25	2	NK/182	0	0	7	1	1	1	1	20	12	AG413	3	0	2	7	3	5	3	1	1	1	2020	6	0	/	1	/	3	4	1	4	3	1	0	6	2	0	0	0	-	-	-	-	-	-	-	1
414	2021-05-25	2	NK/183	0	1	7	1	1	1	1	7	40	AG414	3	0	2	3	5	5	1	2	1	3	2020	6	0	/	1	/	3	4	1	3	2	1	0	6	50	0	0	0	-	-	-	-	-	-	-	1
415	2021-06-08	2	NK/184	1	1	48	6	3	1	2	1	0	AG415	5	1	2	10	1	1	4	5	1	4	2020	1	0	/	1	/	5	1	1	1	4	3	1	/	50	0	0	0	-	-	-	-	-	-	-	1
416	2021-06-08	2	NK/185	1	1	34	6	3	1	2	3	0	AG416	5	1	2	2	3	4	5	5	1	5	2020	1	0	/	1	/	5	1	1	2	4	3	1	/	50	0	0	0	-	-	-	-	-	-	-	1
417	2021-06-08	2	NK/186	1	1	100	6	3	1	2	4	0	AG417	5	1	2	15	5	5	3	3	1	5	2020	1	0	/	1	/	5	1	1	2	4	4	1	/	50	0	0	0	-	-	-	-	-	-	-	1
418	2021-06-08	2	NK/187	1	1	120	6	3	1	2	5	0	AG418	4	1	2	10	3	3	5	3	2	5	4	1	0	/	1	/	5	1	1	1	4	3	1	/	50	0	0	0	-	-	-	-	-	-	-	1
419	2021-06-09	2	NK/188	1	0	37	6	3	1	2	2	0	AG419	5	1	2	5	3	3	4	3	1	5	2020	1	0	/	1	/	5	2	1	2	4	3	1	/	50	0	0	0	-	-	-	-	-	-	-	1
420	2021-06-09	2	NK/189	1	1	111	6	3	1	2	5	0	AG420	5	1	2	5	3	3	5	5	1	4	2020	1	0	/	1	/	5	1	1	1	4	3	1	/	50	0	0	0	-	-	-	-	-	-	-	1
421	2021-06-09	2	NK/190	1	0	48	6	3	1	2	2.5	0	AG421	5	1	2	12	4	3	5	5	1	5	2020	3	0	/	1	/	5	1	1	1	4	3	1	/	50	0	0	0	-	-	-	-	-	-	-	1
[truncated: 70 more columns]

## Sheet: Coding
	1. Interviewee information																									2.SMS Informations															3. Information Short number (150 millimes per SMS) (October 2019-Dec2020)
	1.1 Interviewee name	1.1 Date of interview (dd/mm/yy)	1.2 Enumerator identifier	1.2 Survey reference number	1.3 Phone number ID	1.3 Type of phone (smart phone, other)	1.3 Do you have a family member with a smartphon e?	1.4.1 Village	1.4.2 Towns	1.4.3 District	1.5 Gender	1.6 Main occupation	1.6 Number hectares :	1.6 Number of animals :	1.7 Age ID	1.8 Education level	1.9 Membership of an association	1.10 Income level annual (RA)	1.11 Distance from local market	1.12 Main source of informatio n: neighbours /friends	1.12 Main source of information: farmers	1.12 Main source of information: extension workers	1.12 Main source of information: local market	1.12 Main source of information: TV/Radio	1.12 Main source of information: Social media /SMS	2.1How long have you been receiving SMS sent by extension services?	2.2 How often ?	2.3 Have you had any problems receiving SMS messages?	if yes	2.4 Have you read these text messages ?	if 3 and 4 why?	2.5 Are these SMS messages useful?	2.6 Have you learned anything from these text messages ?	2.7 Do you keep SMS messages as reference information (yes / no)?	2.8 How widely is this information used?	2.9 Is this technology relevant	2.10 The Are the messages arriving at the right time?	2.11 Are you prepared t o pay 30 millimes per SMS to continue receiving informatio n on the technical package once the project has ended?	if not, why not?	2.12 What are your recommendations	3.1 Do you know this short number 85270 for agricultural prices	3.2 Have you received sufficient training in the use of this short number?	3.3 Do you know the advantag es of this number?	3.4 Have you used this short number?	3.4 Have you used this freephone number if no	3.5 Frequency of use?	3.6 For which product did you use it?	3.7 In which areas have you used it?	3.8 Has it saved you money?
			1=GI			1=SMARTPHONE	1=yes	1=hinchir al jdid	1=nadhou	1=Zaghouan	M=1	1=Farmer				1=Illiterate	1=Yes										1=twice a week	1=Yes		1=regularly	1=no interest	1=Not at all	1=many things	1=Yes	1=Very high	1=Not at all	1=Not at all	1=Yes	1=it must remain free	1=telephone calls - free consultations in situ	1=Yes	1=Yes	1=Yes
			2=NK			0=others	0=no	2=bir el chaouch	2=saouaf	2=kairouan	F=0	2=beekeeper				2=koranic	0=No										2=once a week	0=No		2=from time to time	2=illiterate	5= Yes very useful	2=moderate things	0=No	2=high	5= Yes very relevant	5= Yes they come at the right time	0=No	2=it's the job of extentionist and they get paid for it	2=deepen on information	0=No	0=No	0=No
								3=sidi naji	3=zriba	3=jandouba		3=beekeeper - supplier of agricultural equipment				3=primary											3=one to three times a month			3=rarely	3=lack of time		3=Few things		3=moderate				3=it's a plus, as long as it's free I use it, but I don't pay for this service	3=stop texting change method to phone calls
								4=nadhour	4=sbikha			4=employee				4=secondary											4=once every two or three months			4=never	4=difficult to read		4= nothing		4=low				4=language fault on mobile	4=warn of the appearance of diseases
								5=sod nabhana	5=ouslatiya			5=trade				5=higher											5=when I consult				5=lack of motivation				5=Very low				5=there is not always a network	5=warning and information about diseases and treatment - information about rainfall
								6=hnayniya	6=fernena			6=free function															6=not regular				6=network problem				6=Not used				6=information already known	6=order the necessary products by website
								7=chaalil				7=civil servant																											7=information already known - economic reason	7=in-house consultations
								8=soughass				8=student/ beekeeper																											8=not interested	8=availability of products - sms according to speculation - information on the working method
								9=swar				9=call center																											9=I don't trust the information	9=diversify themes
								10=ain batoum				10=retired																											10=economic reason	10=send useful information during the sending period
								11=ragba																															11=I like direct contact	11=Send the proposed interventions when it is time to intervene; neither before nor after
								12=saadin sud																															12=I prefer it to be free	12=send video
								13=ksar el agla																															13=Agricultural extension is free and should remain free	13=involve specialists in writing SMS
								14=gfay																															14 = the content does not meet the needs of farmers	14=include information on the availability of agricultural inputs
								15=sbikha																															15 = can't read	15=include information on best practices
								16=ain bou morra																																16=include information on subsidies and support programs for farmers
								17=gtifa																																17=include training proposals
								18=sisseb																																18=include names of recommended plant protection products
								19=aldkhila																																19=include livestock vaccines and treatments
								20=dhriaat																																20=information on fertilization - information on phytosanitary products
								21=sidi massoud																																21=rainfall information - input price information
								22=drabniya																																22=feed information
								23=dar el jamiiya																																23= breeding information
								24=awlad khalfallah																																24=information on frost risks - information on pests - information on phytosanitary treatment - choice of information based on data from the agricultural map - reminder of dog vaccination
								25=Sod Oued Ogla																																25=more explanatory technical information - information according to speculation - information on sowing
								26=sidi ibrahim																																26=more useful information
								27=jlalta																																27=information according to speculation - information on health treatments and their availability - information on marketing - information on state incentives and subsidies
								28=Dhayit Mourad																																28=information on working method
								29=douar sghair																																29= grazing information
								30=chougafiya																																30=information about the queen - information about health treatments and their availability - information about diseases
								31=Yessletiya																																31=harvest time information - trial plot at a local farmer
								32=ala																																32= information about inputs - free consultations in situ
								33=bousalem																																33=information about diseases and treatment
								34=fernana																																34=disease and treatment information - fertilization information
								35=argoub erihan																																35=disease and treatment information - feed information
								36=ekhzen																																36=disease and treatment information - insecticide information
								37=sidi amar																																37=plant information - breeding information
								38=wed ghrid																																38=information on phytosanitary products
								39=wed jwed																																39=information about queens
								40=sidi amar																																40=queen information - product marketing information
								41=bni mtir																																41=disease information - information about health treatments and their availability
								42=bouza3roura																																42=innovative information - sms regarding the availability of inputs
								43=El Hmira																																43=precise and explanatory information - information according to speculation - information concerning breeding
								44=oued elbarbar																																44=information according to speculation
								45=ain charchara																																45= information according to speculation - information concerning sanitary treatment - information concerning climate change - diversification of hive products
								46=elgoueydiya																																46= information according to speculation - information concerning breeding
								47=Jbal Sarj																																47=intensify SMS
								48=sidi said																																48=sms according to speculation
								49=jendouba																																49=breeding information - fertilization information
								50=Zaghdoud																																50=no recommendations
								51=ghar dimaw																																51=more weather information for better response planning
								52=gloub ethiren																																52=more precision for information
								53=elhkima																																53=more information on product marketing
								54=ain harath																																54=more information on phytosanitary treatments and crop fertilization
								55=ouled hlel																																55=possibility of deactivating the sms service by mobile phone
								56=hdheb																																56=propose new information
								57=elargoub																																57=propose alternatives and plan Bs to the problems
								58=ated																																58=keep it free
								59=ain elbey																																59= diagram or explanatory photo
								60=elawitha																																60=simplify information more
								61=echorfa																																61=sms regarding inputs availability
								62=ghazouan																																62=sms about availability of inputs - warn about diseases
								63=El Athemniya																																63=sms regarding inputs availability - irrigation information
								64=elhwemid																																64=free sms and improve the quality of information
								65=tabarka																																65=popularization of scientific information
								66=ain drahem																																66=popularization of scientific information - information concerning inputs - telephone calls - free consultations in situ
								67=oued ghrib
								68=Ain Matous
								69=elmaalim
								70=Sidi Dghim
								71=edamous
								72=elhdhil
								73=elfazaiya
								74=elaabir
								75=jantoura
								76=El oubira
								77=Dayit Zaghloul
								78=ezYestina
								79=batah
								80=eswelim
								81=Kariet El Msine
								82=jbal Rihane
								83=Sidi Mansour
								84=Zghiden
								85=Daouar Haj Amor
								86=Saouaf
								87=Oued Touil
								88=Dghafla
								89=Route de Tunis
								90=Ain mastour
								91=ain batariya
								92=bou achir
								93=Bouarara
								94=Bouhartma
								95=boulaaba
								96=Chebaana
								97=Dayet Joe
								98=Dayiet Pierre
								99=dhiya3 el ka3eb
								100=El aleyiiet
								101=El Eslahiya
								102=El Hbira
								103=El Khadhra
								104=El Khazzen
								105=El Mrich
								106=eljouf
								107=Erragba
								108=Errzayguia
								109=fazaaiya
								110=gwaydiya
								111=Halima
								112=hammam zriba
								113=Haouamed
								114=Hendi Zitouna
								115=Jouaouda
								116=jradou
								117=Maarouf
								118=oued elkanz
								119=Maither
								120=Om Elbichna
								121=Oued Ksab
								122=Sidi Farj Allah
								123=ribaa
								124=REFUS
								125=TORCH
								126=Tegma
								127=Zouagha
[truncated: 68 more columns]
